# Supplementary material for: Impact of early protein and energy intakes on neurodevelopment at 2 years of corrected age in very low birth weight infants: A single-center observational study
Source: PLoS One. 2019 Jun 24;14(6):e0218887. doi: 10.1371/journal.pone.0218887 (PMC6590817; doi:10.1371/journal.pone.0218887)
Supplement: S1 Dataset — (XLS) [file pone.0218887.s001.xls]

## Sheet: DonneesAlimVSASQ
EXCLUS	SEXE	AGSem	AGJour	PN	TN	PCN	MULT	PE	CHOR	CTC	MODEN	SURF	INT	JINT	JO2	APMO2	DBP36SA	CATT	CAChir	LSSB	LSNGC	ROP24	ECUN	ECUNChir	P24m	T24m	PC24m	ASQComm	ASQGlob	ASQFine	ASQReso	ASQApti	ASQTotal	ASQFail	CALJ7	PROTJ7	CalPJ7	VOLJ7	CALJ14	PROTJ14	CalPJ14	VOLJ14	CALJ21	PROTJ21	CalPJ21	VOLJ21
1	1	26	0	880	NA	NA	1	0	1	1	1	1	1	8	8	27.14	0	0	0	1	0	NA	0	0	NA	NA	NA	NA	NA	NA	NA	NA	NA	NA	73.8808	3.43216	60.1522	97.5	104.23	4.02476	88.2732	164	NA	NA	NA	NA
0	1	26	0	730	31	22	1	0	1	1	1	1	1	43	76	36.86	1	0	0	0	0	0	0	0	11200	82	48	40	45	55	45	40	225	0	NA	NA	NA	NA	NA	NA	NA	NA	NA	NA	NA	NA
0	1	28	6	1030	36	26	0	1	0	1	1	1	1	21	NA	NA	NA	1	NA	NA	NA	NA	NA	NA	11840	88	51	50	60	60	50	40	260	0	62.9729	3.60948	48.7468	110	70.0347	3.11506	57.5744	90	63.3166	1.96801	55.513	95
0	0	30	1	750	34	24	0	1	0	1	1	1	1	3	7	31.14	0	0	0	0	0	0	0	0	9600	84	46	60	50	50	50	50	260	0	68.2675	2.93973	56.5086	100	110.807	3.93569	94.7586	160	136.577	3.06804	124.305	165
1	1	29	1	1365	39	26	0	0	0	0	0	1	1	1	26	32.86	0	0	0	0	0	0	0	0	NA	NA	NA	NA	NA	NA	NA	NA	NA	NA	91.3664	3.97671	75.5472	145	129.6	2.99741	117.955	160	132.48	2.976	120.576	160
1	0	26	5	870	30	24	0	0	0	1	1	1	1	56	56	34.71	0	1	1	0	0	NA	0	0	NA	NA	NA	NA	NA	NA	NA	NA	NA	NA	59.3682	2.31175	51.039	110	89.2825	3.98589	73.2452	130	85.2514	3.86388	69.7959	110
1	0	30	5	1420	42	28	1	0	0	0	0	1	1	1	13	32.57	0	0	0	0	0	0	0	0	NA	NA	NA	NA	NA	NA	NA	NA	NA	NA	84.0527	2.77172	69.4763	115	131.685	2.88097	116.97	160	133.981	2.976	121.942	161
1	1	30	5	1440	40	29	1	0	0	0	1	1	1	1	7	31.71	0	0	0	0	0	0	0	0	NA	NA	NA	NA	NA	NA	NA	NA	NA	NA	82.818	3.53998	68.6581	105	123.392	3.84769	107.279	160	136.253	3.06076	124.01	165
1	1	26	3	1020	36	26	1	0	1	0	0	1	1	10	10	27.86	0	0	0	0	0	NA	1	0	NA	NA	NA	NA	NA	NA	NA	NA	NA	NA	51.3823	2.57488	41.303	97.5	74.3743	3.14382	61.799	160	NA	NA	NA	NA
1	1	26	3	930	NA	NA	1	0	1	0	0	1	1	67	68	36.14	1	1	1	0	0	NA	0	0	NA	NA	NA	NA	NA	NA	NA	NA	NA	NA	79.2423	3.90268	64.1998	145	93.7341	3.79741	80.5795	140	91.9168	3.2927	77.6209	121
0	1	29	6	1420	41	29	0	0	0	0	0	0	1	7	17	32.29	0	1	0	0	0	0	0	0	12260	87	51	55	50	50	45	50	250	0	42.9854	2.61139	34.1398	80	85.2902	3.95467	69.3219	155	129.375	3.0225	117.75	160
1	0	24	6	660	31	20	1	0	1	1	0	1	1	8	91	37.86	1	0	0	0	0	0	0	0	12000	88	47	NA	NA	NA	NA	NA	NA	NA	49.2345	3.88617	37.4945	122.5	81.8196	3.97895	65.9038	180	88.2735	3.87297	72.7816	168
1	0	29	1	980	36	26	0	1	0	1	1	1	1	1	42	35.14	0	1	0	0	0	0	0	0	10600	84	47.5	NA	NA	NA	NA	NA	NA	NA	67.1527	3.2199	54.2731	90	120.742	3.0883	110.167	160	132.48	2.976	120.576	160
0	0	26	0	860	34	25	0	0	1	1	1	1	1	1	55	33.86	0	0	0	0	0	0	0	0	16700	97	52	50	60	50	60	45	265	0	72.2133	3.95418	56.3165	90	119.349	3.35883	105.914	170	89.9489	3.99483	73.9204	160
1	0	24	5	730	NA	22	0	0	1	1	0	1	1	32	118	41.57	1	1	1	0	0	0	0	0	NA	NA	NA	NA	NA	NA	NA	NA	NA	NA	66.2712	3.99454	50.2296	160	50.9439	2.70692	40.1162	70	85.3756	3.81573	70.0474	140
1	0	25	5	920	32	23	0	0	1	1	0	1	1	3	3	26.14	0	1	0	0	0	NA	0	0	NA	NA	NA	NA	NA	NA	NA	NA	NA	NA	NA	NA	NA	NA	NA	NA	NA	NA	NA	NA	NA	NA
1	1	27	4	1230	38	25	0	0	0	1	0	1	1	1	41	33.43	0	0	0	0	0	0	0	0	15700	95	58	NA	NA	NA	NA	NA	NA	NA	80.6401	3.28443	67.5024	105	123.863	3.00101	112.734	163	131.107	3.11442	118.649	167
1	0	26	2	900	34	25	0	0	0	0	0	1	1	1	31	30.71	0	1	0	0	0	0	0	0	NA	NA	NA	NA	NA	NA	NA	NA	NA	NA	49.0515	2.59865	40.4307	110	82.4041	3.89257	66.5768	140	119.383	3.45046	104.544	160
1	1	26	5	1150	35	24	0	0	0	1	0	1	1	30	70	36.71	1	1	1	0	0	0	0	0	15000	92	51	NA	NA	NA	NA	NA	NA	NA	70.4445	3.7615	55.3985	150	113.284	3.82567	97.5524	155	89.0004	2.75923	75.4745	102
1	0	30	4	1220	32	27	0	0	0	1	1	0	0	0	12	32.29	0	0	0	0	0	0	0	0	10700	87	48	NA	NA	NA	NA	NA	NA	NA	66.9581	1.82217	59.7439	112.5	114.489	2.24132	105.524	151	124.8	2.9646	112.942	160
1	1	26	0	700	NA	NA	1	0	1	1	1	1	1	5	5	26.71	0	0	0	0	0	NA	0	0	NA	NA	NA	NA	NA	NA	NA	NA	NA	NA	NA	NA	NA	NA	NA	NA	NA	NA	NA	NA	NA	NA
1	1	26	4	1050	33	26	0	0	1	1	0	1	1	15	87	39	1	0	0	0	0	0	0	0	NA	NA	NA	NA	NA	NA	NA	NA	NA	NA	69.0198	3.97525	53.1188	145	96.3827	3.97515	80.4821	160	131.168	2.98302	119.382	160
1	0	29	5	1225	36	28	1	1	0	1	1	1	1	3	27	33.57	0	0	0	0	0	0	0	0	12200	87	49	NA	NA	NA	NA	NA	NA	NA	69.3827	3.64964	54.7016	110	105.699	3.65494	89.8486	140	130.737	2.93684	118.989	158
1	0	29	5	970	33	26	1	1	0	1	1	1	1	3	43	35.86	0	0	0	0	0	0	0	0	9920	82	48	NA	NA	NA	NA	NA	NA	NA	61.2838	3.34508	47.9035	80	122.051	3.92972	106.03	160	131.1	3.00766	119.32	162
1	0	30	2	1370	39	27	0	0	0	0	1	0	0	0	18	32.86	0	0	0	0	0	0	0	0	9600	83	45	NA	NA	NA	NA	NA	NA	NA	69.6208	2.85543	58.1991	140	118.587	3.02144	106.502	160	131.603	3.03287	119.777	163
0	0	28	5	995	37	26	0	0	0	1	1	1	1	1	37	34	0	0	0	0	0	0	0	0	12400	87	47	60	60	60	60	55	295	0	58.6091	2.70816	45.8058	100	108.483	2.6693	101.45	165	124.716	2.96259	112.865	159.5
1	1	28	6	1150	37	26	0	1	0	1	1	1	1	5	66	38.29	1	1	0	0	0	0	0	0	NA	NA	NA	NA	NA	NA	NA	NA	NA	NA	41.2215	2.12228	32.7324	80	80.9033	3.37972	67.1887	120	127.573	2.93091	116.11	158
1	1	29	6	1450	NA	NA	1	1	0	0	1	1	1	5	24	33.29	0	1	0	0	0	0	0	0	NA	NA	NA	NA	NA	NA	NA	NA	NA	NA	54.5692	2.19719	43.253	110	98.2562	2.69603	86.4068	140	132.025	2.96577	120.162	160
1	1	29	6	1390	NA	NA	1	1	0	0	1	1	1	2	14	31.86	0	0	0	0	0	0	0	0	NA	NA	NA	NA	NA	NA	NA	NA	NA	NA	76.5784	3.61115	62.0967	130	106.621	3.52727	93.7632	159	136.896	3.0752	124.595	165
0	1	25	4	580	30	20	0	1	0	1	1	1	1	47	115	42	1	1	1	0	0	0	0	0	9650	84	48	30	25	40	35	40	170	1	53.8796	3.50209	39.8713	140	74.6813	3.46979	60.8021	115	NA	NA	NA	NA
0	1	28	4	1110	36	26	0	0	1	1	1	1	1	1	30	32.86	0	0	0	0	0	0	0	0	12400	92	47	40	60	50	30	50	230	0	81.1315	2.72908	64.8546	130	111.314	2.79	95.0679	160	129.761	2.91493	118.101	157
1	0	26	1	770	NA	NA	0	0	0	0	0	1	1	1	1	26.29	0	0	0	NA	NA	NA	0	0	NA	NA	NA	NA	NA	NA	NA	NA	NA	NA	NA	NA	NA	NA	NA	NA	NA	NA	NA	NA	NA	NA
1	1	30	1	1045	37	26	0	1	0	1	1	1	1	20	41	36	1	0	0	0	0	0	1	1	11000	90	50	NA	NA	NA	NA	NA	NA	NA	66.9642	3.88386	51.4976	130	90.6192	4.00355	74.5166	160	121.221	3.44176	107.538	153
0	1	27	2	1110	35	25	0	0	1	1	1	1	1	16	100	41.57	1	1	1	1	0	0	0	0	12300	83	49	15	50	40	40	50	195	1	40.2679	2.29396	32.7235	92.5	92.1238	3.99267	75.8204	160	119.425	3.10237	103.585	160
1	1	28	1	960	37	26	0	1	0	1	1	1	1	12	12	29.86	0	0	0	1	0	NA	0	0	NA	NA	NA	NA	NA	NA	NA	NA	NA	NA	NA	NA	NA	NA	NA	NA	NA	NA	NA	NA	NA	NA
1	1	26	0	950	35	23	0	0	0	0	1	1	1	24	60	34.57	0	1	0	0	0	0	0	0	NA	NA	NA	NA	NA	NA	NA	NA	NA	NA	68.7126	3.57028	54.244	130	93.69	3.87233	80.2187	160	82.4059	2.6829	70.5553	107
0	1	27	0	900	33	24	0	0	0	1	1	1	0	0	51	34.29	0	1	0	0	0	0	0	0	11000	90	50	60	40	50	60	40	250	0	77.9244	3.04145	62.7248	175	103.388	3.82724	87.6957	165	108.445	3.80072	94.0699	161
1	1	30	1	1450	39	28	0	1	0	1	1	0	0	0	7	31.14	0	0	0	0	0	0	1	0	NA	NA	NA	NA	NA	NA	NA	NA	NA	NA	78.3812	2.11765	63.4185	120	100.86	1.98815	92.9473	160	88.5393	3.77402	72.9072	160
1	0	29	4	1290	NA	NA	0	0	1	1	0	0	0	0	10	31	0	0	0	0	0	0	0	0	NA	NA	NA	NA	NA	NA	NA	NA	NA	NA	70.0616	2.7254	59.16	130	118.687	3.11442	107.31	167	141.919	3.3673	128.45	165
1	1	28	6	750	31	23	0	0	0	1	1	1	1	31	31	33.29	0	1	1	0	0	NA	0	0	NA	NA	NA	NA	NA	NA	NA	NA	NA	NA	49.9088	3.41135	39.8112	140	46.5323	2.14149	37.9663	80	87.3164	2.86664	78.2718	130
0	0	28	3	1150	37	25	1	0	0	1	0	1	1	1	34	33.29	0	0	0	0	0	0	0	0	11400	82	50	50	40	40	45	40	215	0	74.3248	3.98517	57.6922	160	106.501	3.96344	90.9934	160	76.3901	2.30882	67.8628	160
1	1	25	4	780	33	22	0	0	1	1	1	1	1	19	61	34.29	0	1	0	0	0	0	0	0	NA	NA	NA	NA	NA	NA	NA	NA	NA	NA	60.9903	3.38142	47.4646	110	95.8016	3.93628	80.5654	160	86.4121	2.97062	75.4023	140
0	1	27	2	1060	36	26	1	0	0	1	1	1	1	1	26	31	0	1	0	0	0	0	0	0	14100	94	50	60	50	50	50	35	245	0	58.4823	3.34803	44.7801	90	67.716	3.87408	51.9067	150	102.126	3.98267	87.585	160
0	1	27	2	1140	36	25	1	0	0	1	1	1	1	1	26	31	0	1	0	0	0	0	0	0	14500	94	51	60	50	50	50	35	245	0	64.5678	2.26684	48.9406	160	101.406	2.95157	88.3709	140	116.722	2.62203	106.234	142
1	1	25	6	920	NA	23	0	0	1	0	0	1	1	4	4	26.43	0	0	0	0	0	NA	0	0	NA	NA	NA	NA	NA	NA	NA	NA	NA	NA	NA	NA	NA	NA	NA	NA	NA	NA	NA	NA	NA	NA
0	1	28	4	890	35	26	1	0	0	1	1	1	1	6	105	43.57	1	0	0	0	0	0	0	0	9400	83	47	40	45	40	40	40	205	0	47.2202	3.43272	33.9961	82.5	110.743	3.93494	100.304	163	126.843	2.84936	115.445	154
0	1	28	4	1175	39	27	1	0	0	1	1	1	1	3	20	31.43	0	0	0	0	0	0	0	0	11200	87	48	45	60	50	40	50	245	0	66.1248	4.00436	50.0819	160	112.315	3.99601	96.2921	160	130.394	2.92913	118.677	159
0	1	28	4	1260	36	26	1	0	0	1	1	1	1	1	20	31.43	0	0	0	0	0	0	0	0	11200	86	49	50	55	60	40	45	250	0	59.2772	3.2064	46.4516	110	114.266	3.94967	98.4674	160	132.228	2.97034	120.347	161
0	0	26	4	500	28	20	0	0	0	1	1	1	1	32	127	44.71	1	0	0	0	0	0	0	0	9300	85	44	40	55	45	40	40	220	0	59.719	3.8516	43.4755	120	54.6442	3.90371	39.4584	160	79.8158	4.01275	65.5268	152.5
0	0	27	6	950	33	26	0	0	0	1	1	1	1	1	29	32	0	0	0	0	0	0	0	0	14000	86	49	50	45	45	40	45	225	0	66.4368	2.04347	51.4307	132.5	121.6	2.69899	111.344	160	131.168	2.94653	119.382	160
1	0	28	1	1120	36	26	0	0	0	1	1	1	0	0	22	31.29	0	0	0	0	0	0	0	0	NA	NA	NA	NA	NA	NA	NA	NA	NA	NA	64.5797	1.68583	49.6129	130	117.303	2.9637	101.117	160	135.315	3.03969	123.156	164
1	1	29	2	1180	38	25	0	1	0	1	1	1	0	0	26	33	0	1	0	NA	NA	0	0	0	NA	NA	NA	NA	NA	NA	NA	NA	NA	NA	59.6479	3.26079	47.6026	100	68.0727	2.79795	63	95	124.146	2.77778	113.035	150.5
1	0	26	2	825	32	22	0	0	0	1	1	1	0	0	65	35.57	0	0	0	0	0	0	0	0	NA	NA	NA	NA	NA	NA	NA	NA	NA	NA	63.9942	3.02582	49.36	135	119.111	3.16965	104.222	160	128.91	3.01796	117.327	160
1	1	28	6	1210	37	24	0	0	0	1	0	1	0	0	8	30	0	0	0	0	0	0	0	0	12500	84	47.5	NA	NA	NA	NA	NA	NA	NA	78.4912	3.01936	62.6451	160	128.062	2.951	116.414	160	130.798	2.91364	119.144	158
0	0	27	4	800	32	22	0	1	0	1	1	1	0	0	53	35.14	0	1	0	0	0	0	0	0	11300	89	46	40	60	50	45	50	245	0	58.7653	2.47458	43.1821	90	96.1505	3.28063	83.0395	150	135.491	3.04364	123.316	164
1	1	29	5	1140	NA	NA	1	1	0	1	1	1	0	0	12	31.43	0	0	0	0	0	0	0	0	NA	NA	NA	NA	NA	NA	NA	NA	NA	NA	67.4081	1.2614	52.6411	110	130.226	3.0287	115.735	160	132.506	2.97659	120.6	160
1	1	29	5	1440	NA	NA	1	1	0	1	1	1	0	0	5	30.43	0	0	0	0	0	0	0	0	NA	NA	NA	NA	NA	NA	NA	NA	NA	NA	64.5755	1.7393	50.418	150	127.367	2.96643	112.831	160	132.054	2.96643	120.188	159
0	0	26	3	715	31	22	1	1	0	1	1	1	1	30	95	40	1	1	1	0	0	0	0	0	9805	86	47	30	40	50	35	40	195	0	55.8292	3.59981	41.1879	117.5	90.3993	3.65368	74.3222	140	81.1607	3.68885	65.4916	100
0	0	26	3	840	32	24	1	1	0	1	1	1	1	15	53	34	0	1	1	0	0	0	0	0	8340	80	47	30	40	50	35	30	185	1	51.0872	3.09402	38.4084	95	94.0495	3.98971	77.9716	130	85.6787	3.48763	72.0248	100
0	1	29	3	940	35	25	0	1	0	1	1	1	0	0	39	35	0	0	0	0	0	0	0	0	11400	88	53	45	50	30	50	30	205	1	56.4612	3.34067	43.2452	160	126.045	3.2536	113.584	160	136.577	3.06804	124.305	165
0	1	25	2	720	34	23	1	0	1	1	0	1	1	18	59	33.71	0	0	0	0	0	0	0	0	11500	88	49	50	45	45	60	50	250	0	64.6857	3.76114	49.5003	160	111.464	3.27743	95.9708	165	121.571	2.86429	110.114	160
0	1	25	3	790	34	24	1	0	1	1	0	1	1	43	63	34.43	0	1	1	1	0	1	1	0	10000	82	43	0	0	0	0	0	160	1	59.6848	3.68803	44.7131	80	99.9184	4.04155	83.7522	160	63.7869	2.79393	51.9537	85
0	1	28	4	1030	35	24	0	0	0	1	0	1	0	0	70	38.57	1	0	0	0	0	0	1	0	9580	82	49	45	50	40	45	40	220	0	65.1373	3.43279	51.2517	115	129.6	2.9815	117.955	160	129.421	2.88926	117.124	138
0	1	26	6	910	35	24	1	0	1	1	0	1	1	23	72	37.14	1	1	1	0	0	0	0	0	12200	90	50	50	50	55	45	35	235	0	65.1177	3.89659	49.5314	120	88.5239	3.99697	72.0604	160	136.211	3.62776	122.795	163
1	1	26	6	780	31	23	1	0	1	1	0	1	1	43	43	33	0	1	1	0	0	NA	0	0	NA	NA	NA	NA	NA	NA	NA	NA	NA	NA	60.5052	3.58666	45.5877	100	75.8577	3.97868	60.2317	160	72.973	3.99095	56.9005	160
1	0	27	0	1025	36	25	0	0	0	1	1	1	1	29	106	42.14	1	1	1	0	0	0	0	0	NA	NA	NA	NA	NA	NA	NA	NA	NA	NA	78.0718	3.85584	62.2743	132.5	98.5855	3.97046	82.7036	160	111.74	3.98615	94.8755	160
1	1	29	3	1050	36	26	0	0	0	1	1	1	1	1	21	32.43	0	0	0	0	0	0	0	0	NA	NA	NA	NA	NA	NA	NA	NA	NA	NA	67.3272	3.19782	54.5359	137.5	135.948	3.47815	121.855	160	140.596	2.97075	128.713	161
1	0	26	1	760	34	24	0	0	0	1	0	1	1	1	26	29.86	0	1	0	NA	NA	NA	0	0	NA	NA	NA	NA	NA	NA	NA	NA	NA	NA	71.459	3.75076	56.456	130.25	96.2144	3.9943	81.5377	150	94.189	3.13237	81.6595	122
0	1	29	5	1300	38	28	0	0	0	1	0	1	0	0	6	30.57	0	0	0	0	0	0	0	0	13450	89	50	45	45	50	30	20	190	1	77.6322	3.71678	62.7025	120	138.56	3.50683	125.536	160	137.699	3.23578	124.756	159
1	1	28	4	1110	37	27	0	0	0	1	1	1	1	3	3	29	0	0	0	NA	NA	NA	0	0	NA	NA	NA	NA	NA	NA	NA	NA	NA	NA	NA	NA	NA	NA	NA	NA	NA	NA	NA	NA	NA	NA
0	1	28	4	1280	38	25	0	0	0	0	0	1	1	3	45	35	0	1	0	0	0	0	0	0	12330	89	51	50	60	45	50	40	245	0	78.116	3.48901	64.16	140	115.604	3.89008	100.569	160	149.355	3.894	134.025	156
1	0	28	6	1200	35	27	0	0	0	1	0	1	1	1	40	34.57	0	0	0	0	0	0	0	0	NA	NA	NA	NA	NA	NA	NA	NA	NA	NA	68.3928	3.39914	54.4239	150	115.059	2.47668	105.184	160	125.657	2.87119	114.109	157
0	1	29	5	1230	38	26	0	0	0	1	1	1	1	34	49	36.71	1	0	0	0	0	0	0	0	10160	88	47	60	50	50	50	60	270	0	59.1658	3.32644	45.6937	170	87.7705	4.0639	71.5148	150	130.35	3.53085	115.899	159
0	1	29	4	1400	39	27	1	0	0	1	1	1	1	4	18	32.14	0	1	0	1	0	0	0	0	11200	90	47	50	50	50	50	50	250	0	71.0725	2.87572	59.5696	160	109.505	3.88931	93.1011	160	156.032	4.1536	139.418	160
1	1	27	2	860	32	24	1	0	0	1	0	1	1	68	189	54.29	1	1	0	0	0	1	0	0	NA	NA	NA	NA	NA	NA	NA	NA	NA	NA	61.761	3.30943	49.2875	92.5	90.8823	3.15928	79.3425	135	69.2738	1.88155	61.7476	120
1	0	27	2	960	36	23	1	0	0	1	0	1	1	8	51	34.57	0	1	0	0	0	0	0	0	NA	NA	NA	NA	NA	NA	NA	NA	NA	NA	73.6686	3.77578	58.5655	120	98.9286	3.90371	82.9253	135	159.062	4.21794	142.125	176
1	1	27	2	910	33	24	1	0	0	1	0	1	1	12	84	39.29	1	0	0	0	0	0	1	0	NA	NA	NA	NA	NA	NA	NA	NA	NA	NA	NA	NA	NA	NA	NA	NA	NA	NA	NA	NA	NA	NA
1	0	30	5	950	36	26	0	0	0	1	1	0	0	0	1	30.86	0	0	0	NA	NA	NA	0	0	NA	NA	NA	NA	NA	NA	NA	NA	NA	NA	73.7819	3.49119	60.0081	120	124.998	3.01288	113.86	160	139.249	3.42875	125.534	155
1	0	29	5	1250	37	27	0	0	0	1	1	1	0	0	4	30.29	0	0	0	NA	NA	NA	NA	NA	12100	86	48.5	NA	NA	NA	NA	NA	NA	NA	89.6883	3.14329	75.502	140	142.017	3.49692	128.029	157	NA	NA	NA	NA
1	0	26	2	590	31	22	0	1	0	1	1	1	1	24	28	30.29	0	1	0	1	0	NA	0	0	NA	NA	NA	NA	NA	NA	NA	NA	NA	NA	44.0168	2.67499	33.3193	82	72.3869	3.93144	55.8334	110	48.9408	2.37956	40.2857	100
1	1	28	3	1130	35	25	0	0	0	0	1	1	1	1	21	31.43	0	0	0	0	0	0	0	0	12740	89	48.5	NA	NA	NA	NA	NA	NA	NA	82.8835	3.80697	67.2457	87.5	133.905	3.86381	119.729	163	147.219	3.91899	131.543	151
1	1	28	6	1350	42	27	1	0	0	1	0	1	1	1	15	31	0	0	0	0	0	NA	NA	NA	NA	NA	NA	NA	NA	NA	NA	NA	NA	NA	90.4177	2.93948	78.5447	155	152.127	3.5552	137.856	157	159.51	NA	143.275	156
1	0	28	6	1330	39	26	1	0	0	1	0	1	1	5	14	30.86	0	0	0	0	0	NA	NA	NA	NA	NA	NA	NA	NA	NA	NA	NA	NA	NA	73.9885	2.90215	62.3799	150	128.914	3.31642	116.217	160	164.366	4.18244	147.636	161
1	0	27	4	520	29	22	0	0	0	1	1	1	1	11	80	39	1	1	0	0	0	0	1	0	NA	NA	NA	NA	NA	NA	NA	NA	NA	NA	56.4323	3.83197	40.6584	135	81.5529	3.5346	66.8959	172	105.376	3.97594	89.394	160
1	1	24	2	730	32	22	0	0	0	0	0	1	1	16	16	26.57	0	0	0	NA	NA	NA	0	0	NA	NA	NA	NA	NA	NA	NA	NA	NA	NA	62.5085	2.83423	48.9365	160	21.4286	0.698758	18.6335	70	26.1302	0.852071	22.7219	86.5
0	1	24	2	690	30	21	0	0	0	0	0	1	1	64	270	62.86	1	1	1	0	1	1	1	1	10500	84	48	0	0	0	0	0	160	1	NA	NA	NA	NA	NA	NA	NA	NA	NA	NA	NA	NA
0	1	28	1	1350	37	28	1	0	0	1	0	1	0	0	3	28.57	0	0	0	1	0	0	0	0	11700	89	48	50	60	60	50	30	250	1	78.5233	3.77823	63.2789	100	135.4	3.71677	120.982	160	127.365	2.35121	117.961	158
0	0	28	1	1310	38	28	1	0	0	1	0	1	1	8	45	34.57	0	0	0	0	0	1	1	0	12000	93	52	50	60	45	30	25	210	1	66.0544	2.65981	55.4152	105	95.361	3.99157	79.3947	175	97.4696	3.79609	83.6102	165
0	0	27	4	725	32	23	0	1	0	1	1	1	1	18	NA	NA	NA	1	0	0	0	NA	1	1	10100	86	46	55	40	50	50	45	240	0	46.9082	2.67506	35.2304	90	77.9247	3.2026	65.1143	150	96.2519	3.76907	80.7449	160
1	0	28	3	1240	39	28	0	1	0	1	1	1	0	0	1	28.57	0	0	0	0	0	0	0	0	NA	NA	NA	NA	NA	NA	NA	NA	NA	NA	85.1363	2.87897	70.4503	160	135.553	2.88332	124.02	155	140.574	3.16399	127.918	154
1	1	27	0	930	34	23	0	1	0	1	1	1	1	21	67	36.57	1	1	0	0	0	0	0	0	NA	NA	NA	NA	NA	NA	NA	NA	NA	NA	62.2648	3.31872	47.6553	150	99.1625	3.82497	85.8486	160	78.474	3.75141	63.138	130
0	0	28	1	890	37	23	0	1	0	1	1	1	0	0	11	29.71	0	0	0	0	0	1	1	0	9500	82	46	20	60	40	50	40	210	1	72.2395	3.76209	57.0647	140	119.814	3.7379	110.441	160	135.718	3.1892	122.961	158
0	1	26	4	840	32	23	0	0	0	1	0	1	1	1	43	32.71	0	0	0	0	0	0	0	0	10500	84	51	50	45	45	50	40	230	0	72.822	3.67185	58.1345	160	126.585	3.81207	111.359	180	130.819	3.70685	115.953	160
0	1	26	2	880	33	23	0	0	0	1	0	1	1	32	101	40.71	1	0	0	0	0	0	0	0	10900	78	NA	40	60	55	50	60	265	0	54.7897	2.61717	41.5019	140	77.6763	2.56843	67.4026	180	83.4149	2.6224	72.8853	180
0	0	27	2	1100	36	26	0	0	1	1	0	1	0	0	40	33	0	1	0	0	0	0	0	0	11000	86	47	50	60	40	45	50	245	0	78.1154	3.65792	63.4838	143.75	102.984	3.30397	87.7764	150	54.5554	1.81124	46.8948	90
0	1	27	0	850	35	24	0	1	0	1	1	1	1	1	68	36.71	1	1	0	0	0	0	0	0	14500	96	54	55	50	60	40	55	260	0	61.7634	2.7743	50.6662	150	73.2101	3.27967	60.4336	100	81.3689	3.739	66.8798	110
0	1	29	5	1200	NA	27	1	1	0	1	1	1	1	6	46	36.29	1	0	0	0	0	0	1	0	11340	87	47	45	55	50	45	45	240	0	60.5399	3.00392	48.3888	80.25	131.689	3.57539	119.311	150	141.553	3.56794	127.611	160
0	0	29	5	980	37	25	1	1	0	1	1	1	0	0	76	40.57	1	0	0	1	0	0	0	0	11500	87	48	20	50	45	50	50	215	1	62.8924	3.46653	49.0263	100	131.283	3.71105	115.117	160	141.916	3.48549	127.938	159
1	1	30	3	1120	36	26	0	1	0	0	1	1	1	2	40	36.14	1	0	0	0	0	0	0	0	NA	NA	NA	NA	NA	NA	NA	NA	NA	NA	107.117	3.53667	91.8013	163.25	120.631	3.4199	106.49	160	156.032	4.1536	139.418	161
0	1	27	0	1135	35	27	1	0	0	0	0	1	0	0	41	32.86	0	1	0	0	0	1	0	0	15000	91	52	30	50	60	45	50	235	0	65.2168	3.65807	52.4313	115	67.7147	3.0911	58.184	85	120.21	3.05885	107.974	120
0	1	27	0	1135	36	26	1	0	0	0	0	1	1	5	40	32.71	0	1	0	0	0	0	0	0	15000	94	51	40	50	60	45	50	245	0	52.8956	2.9497	41.0968	80	88.2128	3.23446	75.5824	100	120.025	3.19508	107.244	123
1	1	29	2	1250	38	26	0	1	0	1	1	1	0	0	6	30.14	0	0	0	0	0	0	0	0	NA	NA	NA	NA	NA	NA	NA	NA	NA	NA	94.5664	3.46805	80.6116	140	134.535	3.2441	121.558	157.5	140.862	3.46849	126.988	157
0	0	29	1	1120	37	24	0	0	0	0	1	1	1	1	26	32.86	0	0	0	0	0	0	0	0	10360	81	46	40	50	40	50	50	230	0	78.6302	2.73169	65.7244	151	135.313	3.5552	123.257	160	110.182	3.58645	96.9043	160
0	0	26	4	1000	37	24	0	0	0	1	0	1	1	1	56	34.57	0	1	0	0	0	0	0	0	10590	83	49	50	60	60	40	50	260	0	65.5109	3.51268	52.4998	120	120.812	3.5552	107.333	160	142.415	3.78236	127.061	158
0	1	28	2	1250	38	27	0	0	0	0	0	1	0	0	25	31.86	0	0	0	0	0	0	0	0	10940	87	54	60	50	55	60	60	285	0	73.4858	3.3271	59.5859	140	140.395	3.94126	123.528	180	158.976	4.23197	142.048	163
1	0	26	0	910	36	24	0	0	0	1	0	1	1	3	58	34.29	0	0	0	0	0	0	0	0	12400	91.5	51	NA	NA	NA	NA	NA	NA	NA	69.8485	3.50685	55.243	130	126.705	3.67165	111.65	170	113.594	3.46651	97.7041	145
0	0	26	6	970	NA	NA	0	1	0	1	1	1	1	2	50	34	0	1	0	0	0	0	0	0	13880	88.5	50	55	55	50	60	40	260	0	61.8988	3.44901	48.1028	100	78.0014	3.85295	63.2074	130	82.1529	3.67691	67.5241	110
1	1	29	2	1265	39	26	0	0	0	1	0	1	1	1	24	32.71	0	0	0	0	0	0	0	0	NA	NA	NA	NA	NA	NA	NA	NA	NA	NA	84.5796	3.50315	70.567	130	144.397	3.55553	130.175	160.5	135.747	3.41149	122.101	148
0	1	30	3	1470	41	27	1	0	0	0	1	0	0	0	12	32.14	0	0	0	0	0	0	0	0	13000	91	48	25	45	50	50	40	210	1	89.6315	2.93688	77.6207	130.5	140.862	3.46849	126.988	157	146.993	3.77189	131.905	157
0	1	30	3	1390	39	28	1	0	0	0	1	1	1	1	15	32.57	0	0	0	0	0	0	0	0	12460	92	49	25	45	50	50	45	215	1	90.8127	3.06811	78.5402	130	128.774	2.86854	117.3	155	149.709	3.84159	134.343	159
0	0	29	6	1280	40	25	0	0	0	1	1	1	0	0	6	30.71	0	0	0	0	0	0	0	0	14400	93	48	25	40	40	45	40	190	1	76.2276	3.88526	60.5765	142.5	104.578	2.66713	93.4743	160	137.232	3.22479	124.333	158
1	0	27	6	1320	NA	NA	1	0	0	1	1	1	1	18	18	30.43	0	0	0	1	0	NA	0	0	NA	NA	NA	NA	NA	NA	NA	NA	NA	NA	51.2588	2.8371	39.9551	140	78.6746	3.69117	62.8456	135	75.8603	2.00203	67.9896	120
1	1	27	6	1170	NA	NA	1	0	0	1	1	1	1	43	72	38.14	1	1	0	0	0	0	0	0	NA	NA	NA	NA	NA	NA	NA	NA	NA	NA	60.3937	3.7498	45.3945	100	82.1452	3.55254	67.935	120	136.042	3.34981	122.643	151
0	0	28	4	850	35	25	0	1	0	1	1	1	0	0	26	32.29	0	0	0	0	0	0	0	0	13700	91	47	60	50	40	60	50	260	0	70.2904	3.90669	54.6636	120	99.7643	3.99294	83.7224	160	113.338	3.40279	100.023	160
1	1	30	0	1435	38	27	0	0	0	0	0	1	1	3	67	39.57	1	0	0	0	0	0	0	0	NA	NA	NA	NA	NA	NA	NA	NA	NA	NA	72.8806	3.71515	57.4696	105	117.373	3.97264	101.362	172.5	134.724	3.05203	122.516	154
1	1	29	1	1220	NA	NA	0	0	1	1	0	1	NA	NA	NA	NA	NA	NA	NA	NA	NA	NA	NA	NA	NA	NA	NA	NA	NA	NA	NA	NA	NA	NA	NA	NA	NA	NA	NA	NA	NA	NA	NA	NA	NA	NA
1	0	29	2	1410	41	28	0	0	0	1	1	1	1	2	13	31.14	0	1	0	1	0	0	0	0	10200	84	NA	NA	NA	NA	NA	NA	NA	NA	69.5978	3.60032	54.4766	114.75	89.8667	3.87886	74.132	140	117.491	3.47349	103.538	149
0	0	30	0	1315	42	27	0	0	0	1	1	0	0	0	0	30	0	0	0	0	0	0	0	0	11920	88	50	35	50	50	45	50	230	0	86.0626	2.49092	74.8559	121.75	124.78	2.93899	113.024	159	123.768	2.91515	112.107	158
1	1	28	1	1090	33	26	0	0	1	1	1	1	0	0	34	33	0	0	0	0	0	0	0	0	NA	NA	NA	NA	NA	NA	NA	NA	NA	NA	85.3181	3.1245	70.3056	144.5	142.666	3.32905	129.282	161	137.284	3.2198	124.404	157
1	1	26	4	900	33	23	0	0	0	1	0	1	1	66	197	54.71	1	1	1	0	0	1	0	0	11420	84	46	NA	NA	NA	NA	NA	NA	NA	61.7714	2.91637	48.7583	130	93.8882	3.96022	77.7866	190	100.135	3.51852	86.7219	160
1	1	30	0	1050	36	25	0	0	0	0	1	1	0	0	4	30.57	0	0	0	0	0	0	0	0	NA	NA	NA	NA	NA	NA	NA	NA	NA	NA	66.9453	2.87155	55.3448	110	113.99	3.90992	98.0596	160	109.995	3.11404	97.5386	140
1	1	29	0	1330	41	26	0	0	0	1	0	1	1	1	75	39.71	1	0	0	0	0	0	0	0	NA	NA	NA	NA	NA	NA	NA	NA	NA	NA	81.4104	3.72954	66.4923	122.5	140.302	3.636	125.758	163	138.171	3.58078	123.848	161
0	0	29	4	1240	39	27	0	1	0	1	1	1	0	0	17	32	0	0	0	1	0	0	0	0	11300	89	46	60	60	50	50	60	280	0	80.5103	2.59062	70.1478	120	135.477	3.40391	121.233	160	137.184	3.5552	122.963	160
0	0	28	4	890	31	24	0	1	0	1	1	1	0	0	37	33.86	0	0	0	0	0	1	0	0	10600	85	48	60	55	55	50	50	270	0	76.1884	3.86708	60.7201	150	111.028	4.00946	94.8507	160	148.602	3.95581	132.779	156
0	1	29	5	1400	39	28	0	0	0	1	1	1	1	32	90	42.57	1	0	0	0	0	0	0	0	10700	87	48	60	55	55	40	60	270	0	47.5876	2.18332	38.3014	100	104.395	3.96691	88.9792	160	94.2866	3.97925	78.7091	110
0	0	28	0	970	35	25	1	0	0	1	0	1	1	20	78	39.14	1	1	0	0	0	1	0	0	10340	82	46	45	50	40	40	50	225	0	74.2183	3.68426	58.4015	120	76.836	3.64318	62.6847	96	117.265	3.0642	102.602	142
0	1	28	0	1215	36	26	1	0	0	1	0	1	1	4	62	36.86	1	1	0	0	0	1	0	0	9870	81	47	50	50	40	50	45	235	0	63.1747	3.40244	49.5649	95	129.052	3.95445	113.21	160	88.5433	1.85414	81.1267	112
1	0	29	0	670	NA	NA	0	0	0	1	1	0	1	4	51	36.29	1	0	0	1	0	0	0	0	NA	NA	NA	NA	NA	NA	NA	NA	NA	NA	46.212	2.50437	37.0587	107.5	95.8834	3.98339	79.8837	150	129.302	3.99921	113.48	160
1	1	25	6	865	32	22	0	0	0	1	0	1	1	11	132	44.71	1	1	1	0	0	1	1	1	10160	85	47	NA	NA	NA	NA	NA	NA	NA	69.0762	3.54039	54.9146	130	62.4111	3.96691	46.5434	120	57.1706	3.49917	43.7122	130
0	0	29	4	1200	36	26	1	1	0	1	1	0	0	0	35	34.57	0	0	0	0	0	0	0	0	10900	91	49	45	60	45	35	45	230	0	67.5112	3.36134	54.0659	135	116.91	3.83179	101.223	160	127.058	3.01714	115.115	151
0	1	29	4	1445	41	28	1	1	0	1	1	1	0	0	36	34.71	0	0	0	0	0	0	1	0	12000	90	52	50	60	50	40	50	250	0	78.611	3.76637	63.5455	170	119.266	3.86697	104.048	170	128.333	3.0525	115.03	150
1	1	27	6	650	NA	NA	0	1	0	1	1	1	1	38	128	46.14	1	0	0	0	0	1	0	0	NA	NA	NA	NA	NA	NA	NA	NA	NA	NA	69.1937	3.52674	54.6485	145	76.9614	4.02957	60.8333	160	111.848	4.12608	95.3438	160
1	0	30	0	1180	38	26	0	1	0	1	1	1	0	0	25	33.57	0	0	0	NA	NA	NA	0	0	NA	NA	NA	NA	NA	NA	NA	NA	NA	NA	76.6443	3.59096	62.2804	130	121.622	3.8197	106.883	160	131.962	3.24429	119.558	150
0	0	30	0	1375	39	27	0	1	0	1	1	1	0	0	46	36.57	1	0	0	0	0	0	0	0	13750	89	50	40	50	20	50	40	200	1	83.5895	3.47766	68.476	170	145.461	3.58173	131.135	161	134.53	2.99676	122.543	160
0	0	30	3	805	31	24	0	0	0	1	1	1	0	0	13	32.29	0	0	0	0	0	0	0	0	8500	77	43	25	5	35	5	30	100	1	69.1231	3.617	54.6551	130	112.625	3.51613	101.074	158	157.122	4.01825	141.129	155
1	1	28	4	1050	32	25	0	1	0	1	1	1	0	0	26	32.29	0	1	0	0	0	0	0	0	NA	NA	NA	NA	NA	NA	NA	NA	NA	NA	73.1825	3.76677	57.8937	150	95.6341	4.04394	79.6276	160	147.324	3.8704	132.219	155
0	0	27	3	1115	34	24	0	0	0	1	1	1	0	0	41	33.29	0	0	0	0	0	0	0	0	13600	90	49	55	55	40	40	45	235	0	76.3585	3.58919	61.2462	155	103.648	3.62455	89.1493	160	152.065	4.048	135.873	156
1	0	27	1	600	NA	NA	0	1	0	1	1	1	1	7	34	32	0	0	0	0	0	0	1	0	NA	NA	NA	NA	NA	NA	NA	NA	NA	NA	60.6227	3.50465	46.505	160	82.8493	3.65767	69.9521	160	151.598	3.94137	136.608	166
1	0	30	0	1170	37	26	0	1	0	0	1	1	0	0	11	31.57	0	0	0	0	0	0	0	0	13030	90.5	48	NA	NA	NA	NA	NA	NA	NA	82.1853	3.55631	66.6978	120	136.489	3.57167	122.378	163	138.247	3.58276	123.916	161
0	0	27	5	685	34	24	0	1	0	1	1	1	1	3	58	36	1	0	0	0	0	0	0	0	10800	84.5	48	50	60	60	55	40	265	0	75.9813	4.00161	59.935	150	94.8698	3.87423	79.3729	160	129.243	3.52543	115.481	137
1	0	26	0	1005	NA	NA	0	0	1	0	1	1	1	5	20	28.86	0	0	0	1	0	NA	1	0	NA	NA	NA	NA	NA	NA	NA	NA	NA	NA	55.6676	3.56868	41.3929	130	110.742	4.04692	94.3	180	142.302	3.66168	127.696	152
1	1	28	0	1180	38	26	0	0	0	1	0	1	1	45	73	38.43	1	1	1	1	0	1	1	1	13400	87	54	NA	NA	NA	NA	NA	NA	NA	74.261	3.14953	60.3257	140	129.142	3.91633	113.144	160	64.8117	3.30249	50.6968	120
1	0	29	4	1450	NA	NA	1	0	1	1	0	1	0	0	8	30.71	0	0	0	0	0	1	0	0	NA	NA	NA	NA	NA	NA	NA	NA	NA	NA	75.0573	2.83649	63.805	120	132.294	3.30936	118.871	160	130.227	3.0543	118.01	142
1	1	29	4	1280	NA	NA	1	0	1	1	0	1	0	0	14	31.57	0	0	0	0	0	0	0	0	NA	NA	NA	NA	NA	NA	NA	NA	NA	NA	73.1877	3.23535	59.1736	125	134.952	3.32027	121.101	145	138.368	3.40707	124.74	153
0	1	28	4	1275	37	26	0	0	1	1	0	1	1	1	48	35.43	0	0	0	1	0	0	0	0	10000	85	48	0	0	0	0	0	160	1	80.052	4.04445	63.8479	160	138.831	3.8849	124.057	160	127.263	2.98478	115.324	140
0	1	28	3	1385	39	28	1	0	1	1	0	1	1	1	64	37.57	1	0	0	0	0	0	0	0	14290	93	49	20	50	60	50	30	210	1	84.0529	4.04135	67.2901	150	140.28	3.74733	125.53	160	128.316	3.41579	114.653	140
0	1	28	3	1340	38	27	1	0	1	1	0	1	1	6	67	38	1	0	0	1	0	0	0	0	14010	89	49	20	50	60	50	50	230	1	50.885	2.42891	41.1693	100	146.987	3.83904	131.335	160	117.962	3.14018	105.402	121
1	1	30	5	1250	42	28	0	0	0	0	1	1	1	1	6	31.57	0	0	0	0	0	0	0	0	NA	NA	NA	NA	NA	NA	NA	NA	NA	NA	89.8821	3.29219	76.3582	110	144.384	3.5552	130.163	160	144.902	3.56794	130.63	161
0	1	30	5	1080	37	26	0	1	0	1	1	1	1	1	38	36.14	1	0	0	0	0	0	0	0	9700	85	49	50	50	60	55	35	250	0	69.9265	3.26127	56.8814	135	132.221	3.29993	118.939	148.5	122.74	2.8787	111.225	130
0	0	28	6	990	34	24	0	1	0	1	1	1	0	0	53	36.43	1	0	0	0	0	1	0	0	10800	85.5	50	45	20	50	40	40	195	1	73.4643	3.8343	57.907	130	104.631	3.19159	91.8649	136	123.162	2.8886	111.608	131
1	1	26	1	830	35	24	0	1	0	1	1	1	1	12	81	37.71	1	0	0	0	0	0	0	0	NA	NA	NA	NA	NA	NA	NA	NA	NA	NA	73.1976	3.82663	57.8911	125	94.5737	3.99394	80.7965	160	111.033	3.67767	94.4895	160
1	1	26	5	870	NA	NA	0	0	1	1	0	1	1	7	6	27.57	0	0	0	NA	NA	NA	0	0	NA	NA	NA	NA	NA	NA	NA	NA	NA	NA	NA	NA	NA	NA	NA	NA	NA	NA	NA	NA	NA	NA
0	1	27	0	1180	36	26	0	0	1	1	0	1	1	8	66	36.43	1	1	1	0	0	0	0	0	10480	86	48	15	50	45	30	50	190	1	66.2175	3.80267	51.0068	145	91.8234	4.0091	76.6109	120	145.389	3.7146	130.591	143
0	1	25	4	865	37	23	0	0	1	1	0	1	1	53	128	43.86	1	1	1	0	0	1	1	1	11400	81	48	5	50	60	50	35	200	1	74.8885	3.82485	59.5891	150	78.2904	3.9302	62.752	100	89.3318	4.0934	72.9582	140
1	0	30	0	1470	31	28	0	0	0	0	1	0	1	15	65	39.29	1	0	0	1	0	0	0	0	NA	NA	NA	NA	NA	NA	NA	NA	NA	NA	90.7899	3.06456	78.5317	157.5	149.119	4.09594	132.735	161	163.038	4.39427	145.461	182
1	0	25	5	1090	NA	NA	1	0	0	1	1	1	0	0	17	28.14	0	0	0	1	0	0	0	0	NA	NA	NA	NA	NA	NA	NA	NA	NA	NA	85.3067	3.79999	70.1068	98.5	145.824	3.93037	130.297	160	153.365	4.0826	137.034	157
1	0	29	5	1290	NA	NA	1	0	0	1	1	1	0	0	19	32.43	0	0	0	1	0	0	0	0	NA	NA	NA	NA	NA	NA	NA	NA	NA	NA	77.0006	3.85598	61.0133	135	152.712	4.08551	136.451	163	154.252	4.10622	137.827	158
1	1	25	0	590	31	21	0	0	0	1	1	1	1	29	108	40.43	1	0	0	0	0	1	1	1	12400	87	48	NA	NA	NA	NA	NA	NA	NA	58.6822	3.69535	43.9008	145	85.901	4.01672	69.6145	160	81.6394	3.85405	65.5262	150
0	1	27	6	1250	37	27	0	0	0	1	0	0	1	3	74	38.43	1	1	1	0	0	1	0	0	12100	89	52	55	55	55	40	50	255	0	70.8387	3.17015	58.1581	150	107.327	4.12652	91.2917	160	81.6667	2.16272	71.8978	125
1	1	26	5	1065	NA	NA	0	0	1	1	1	1	1	8	50	33.86	0	1	0	0	0	1	0	0	NA	NA	NA	NA	NA	NA	NA	NA	NA	NA	63.5435	3.31554	50.2813	180	96.2674	4.1339	79.0769	200	119.852	4.00917	104.039	200
1	0	26	5	870	NA	NA	1	0	1	1	1	1	1	48	128	45	1	1	0	0	0	1	0	0	NA	NA	NA	NA	NA	NA	NA	NA	NA	NA	67.6991	3.04669	54.661	90	105.291	3.98589	88.7262	160	113.633	3.95683	97.8055	150
1	1	26	5	905	NA	NA	1	0	1	1	1	1	1	36	80	38.14	1	0	0	0	0	1	0	0	NA	NA	NA	NA	NA	NA	NA	NA	NA	NA	53.1295	2.64992	44.0017	90	78.0192	3.89158	61.8426	140	127.924	3.43498	111.385	160
1	1	29	1	1340	NA	28	0	0	1	1	1	1	1	3	31	33.57	0	0	0	0	0	0	0	0	NA	NA	NA	NA	NA	NA	NA	NA	NA	NA	65.5989	3.42448	51.6582	125	97.7148	4.05721	81.4859	150	107.397	3.52949	93.1091	170
1	0	30	0	1190	38	27	0	0	0	0	0	0	0	0	13	31.86	0	0	0	NA	NA	NA	0	0	NA	NA	NA	NA	NA	NA	NA	NA	NA	NA	90.1902	2.71224	80.3436	130	132.179	3.39538	117.054	160	147.428	3.63014	132.907	163.5
1	0	29	4	1120	37	26	0	1	0	1	1	1	0	0	8	30.71	0	0	0	0	0	0	0	0	NA	NA	NA	NA	NA	NA	NA	NA	NA	NA	73.4641	3.76397	58.1579	150	142.442	3.62104	128.412	167	145.576	3.73554	130.634	156
1	0	25	6	1190	NA	NA	0	0	0	1	0	0	0	0	0	25.86	0	0	0	NA	NA	NA	0	0	NA	NA	NA	NA	NA	NA	NA	NA	NA	NA	NA	NA	NA	NA	NA	NA	NA	NA	NA	NA	NA	NA
0	1	28	3	1065	38	26	0	1	0	1	1	1	1	4	112	44.43	1	0	0	0	0	0	0	0	10500	91	51	55	60	60	60	40	275	0	67.5705	3.79906	52.3743	140	110.878	3.94335	95.2236	150	135.026	3.43588	121.283	134.6
0	0	30	3	875	32	24	0	1	0	1	1	0	0	0	8	31.57	0	0	0	0	0	0	0	0	9580	79.5	48	45	55	40	45	50	235	0	80.1483	3.06453	67.8901	130	127.42	3.79783	109.162	160	148.238	3.6501	133.638	164.5
0	0	30	6	1480	39	29	1	0	0	1	1	1	0	0	1	31	0	0	0	1	0	0	0	0	NA	NA	NA	50	60	60	40	50	260	0	85.8752	3.65845	71.0014	150	124.052	3.19353	112.999	160	143.501	3.53346	129.367	159
0	0	30	6	905	34	24	1	0	0	1	1	1	0	0	1	31	0	0	0	0	0	0	0	0	9220	82	47	30	35	50	30	50	195	1	77.4883	3.29893	63.0017	110	125.739	3.40502	111.626	160	140.339	3.432	126.436	160.5
1	0	30	4	1035	35	26	0	1	0	1	1	0	0	0	26	34.29	0	0	0	NA	NA	NA	0	0	NA	NA	NA	NA	NA	NA	NA	NA	NA	NA	77.1428	3.83031	61.6114	130	110.311	4.23311	94.2065	150	139.682	3.46983	125.673	144
0	1	28	6	1125	38	25	0	1	0	1	1	1	0	0	10	30.29	0	0	0	0	0	0	0	0	11820	86	43	50	50	55	40	40	235	0	77.9022	2.59049	68.1317	100.5	120.496	4.05086	104.293	160	152.003	3.72206	137.115	156
1	1	29	5	1420	39	27	0	0	0	1	0	1	1	4	42	35.71	0	0	0	0	0	0	0	0	11600	87	49	NA	NA	NA	NA	NA	NA	NA	36.4247	2.27614	29.4125	75	127.702	3.83027	111.31	160	139.888	3.44448	126.11	155
0	1	29	3	1450	37	28	0	0	0	1	1	1	0	0	16	31.71	0	0	0	0	0	0	0	0	13200	90	48	20	45	50	40	30	185	1	113.115	3.85648	96.3955	170	141.355	3.36823	127.433	157	129.709	3.0257	118.152	143
1	0	29	3	1010	NA	NA	1	0	0	1	1	1	1	4	4	30	0	0	0	1	1	NA	0	0	NA	NA	NA	NA	NA	NA	NA	NA	NA	NA	NA	NA	NA	NA	NA	NA	NA	NA	NA	NA	NA	NA
1	0	29	3	1190	38	26	1	0	0	1	1	1	1	1	45	35.86	0	0	0	0	0	0	0	0	NA	NA	NA	NA	NA	NA	NA	NA	NA	NA	69.9239	2.30377	60.3162	100	146.943	3.77061	131.86	153	149.791	3.8544	134.264	157
1	0	29	1	945	36	25	1	0	0	1	1	1	1	1	1	29.29	0	0	0	NA	NA	NA	0	0	NA	NA	NA	NA	NA	NA	NA	NA	NA	NA	NA	NA	NA	NA	NA	NA	NA	NA	NA	NA	NA	NA
1	0	29	3	1445	36	25	0	0	0	1	0	1	0	0	8	30.57	0	0	0	0	0	1	0	0	NA	NA	NA	NA	NA	NA	NA	NA	NA	NA	76.4127	2.7622	66.5395	108	150.031	3.99385	134.055	157	147.598	3.92908	131.882	154
1	0	30	2	1440	39	27	0	0	0	1	0	1	0	0	8	31.43	0	0	0	0	0	0	0	0	NA	NA	NA	NA	NA	NA	NA	NA	NA	NA	103.338	3.90325	87.6812	150	147.331	3.62776	132.82	163	145.238	3.57624	130.933	161
0	1	28	4	1280	40	26	0	1	0	1	1	1	1	1	36	33.71	0	0	0	0	0	0	0	0	12800	87	51	40	55	45	50	20	210	1	78.3949	2.86801	66.9228	120	138.624	3.89458	122.865	160	154.905	4.12361	138.411	159
0	1	26	1	835	36	24	0	0	0	1	1	1	1	7	77	37.14	1	1	0	0	0	0	0	0	11800	87	50	55	55	45	55	50	260	0	67.7087	3.32158	54.4224	170	76.9136	4.11117	60.9137	100	100.08	4.39329	82.0384	130
0	0	29	0	1045	35	23	0	1	0	0	1	1	0	0	30	33.29	0	0	0	0	0	0	1	0	11150	88	46	60	30	60	50	55	255	1	71.977	3.50756	57.9468	150	140.194	3.90534	125.804	160	122.344	3.02837	110.818	152
0	1	27	2	1080	38	26	0	0	1	1	1	1	1	1	34	32.14	0	0	0	NA	NA	NA	0	0	12000	87	49	20	60	50	50	50	230	1	75.7536	4.00806	58.3996	140	135.258	3.97727	121.375	163	150.031	3.99385	134.055	154
0	0	25	5	940	34	23	0	0	1	1	1	1	1	4	46	32.29	0	0	0	0	0	1	0	0	12000	90	48	50	60	40	40	35	225	0	63.1766	3.30576	49.9536	120	102.732	4.57686	90.8519	174	150.999	4.1536	134.92	163
1	1	26	3	940	34	24	0	0	1	0	0	1	1	10	66	35.86	0	0	0	0	0	0	1	0	12500	89	48	NA	NA	NA	NA	NA	NA	NA	73.6598	3.90939	58.0222	115	111.499	4.19947	96.3993	160	140.82	3.6135	126.366	151
1	0	29	4	1180	40	24	0	1	0	1	1	1	0	0	37	34.86	0	0	0	0	0	0	0	0	13900	88	48	NA	NA	NA	NA	NA	NA	NA	109.767	3.88902	91.8088	150	145.293	3.86772	129.822	150	141.173	3.48224	126.683	150
1	0	27	5	985	38	24	1	0	0	1	1	1	1	39	51	35	0	0	0	0	0	1	0	0	11000	86	50.5	NA	NA	NA	NA	NA	NA	NA	69.7196	3.29838	56.5261	120	86.4355	3.99905	70.4393	160	101.741	4.54392	84.4272	160
1	1	27	5	1140	37	26	1	0	0	1	1	1	1	17	63	36.71	1	1	0	0	0	0	0	0	NA	NA	NA	NA	NA	NA	NA	NA	NA	NA	65.7534	3.37107	53.5744	75	123.82	4.00159	107.814	160	150.208	3.98746	134.79	160
1	0	29	4	1280	42	26	0	0	0	1	1	1	1	1	16	31.86	0	0	0	0	0	0	0	0	NA	NA	NA	NA	NA	NA	NA	NA	NA	NA	72.0877	3.36879	58.6126	120	142.41	3.84588	127.246	150	156.032	4.1536	139.418	161
1	0	29	5	1135	37	28	1	0	0	1	1	1	0	0	27	33.57	0	0	0	0	0	0	0	0	NA	NA	NA	NA	NA	NA	NA	NA	NA	NA	79.9886	3.74152	64.4973	140	143.625	3.68548	128.883	154	143.625	3.68548	128.883	153
1	1	29	5	1250	39	28	1	0	0	1	1	0	0	0	30	34	0	0	0	0	0	0	0	0	NA	NA	NA	NA	NA	NA	NA	NA	NA	NA	74.1414	3.50843	60.1077	132.5	142.922	3.68117	128.252	153	141.863	3.64027	127.302	151
1	0	29	6	815	NA	NA	0	0	0	1	1	1	0	0	43	36	1	0	0	1	0	0	0	0	NA	NA	NA	NA	NA	NA	NA	NA	NA	NA	67.0891	4.26994	50.0093	140	115.516	4.41226	97.5875	160	121.297	4.53536	103.156	158
0	0	28	5	1125	37	24	0	0	1	1	1	0	0	0	17	31.14	0	0	0	0	0	0	0	0	12330	86	48	50	50	50	60	50	260	0	87.2901	3.35146	73.8843	120	151.374	3.94545	135.256	164	129.049	2.88444	117.55	160
0	0	29	3	1360	39	27	0	0	0	1	0	1	0	0	42	35.43	0	0	0	0	0	0	0	0	10440	80	50	50	35	50	50	50	235	1	97.8857	4.14713	81.2972	90	148.015	4.09296	132.823	158	154.999	4.12609	138.494	159
0	1	30	5	1390	NA	NA	1	0	0	1	1	1	0	0	2	31	0	0	0	0	0	1	0	0	13200	92	49	50	60	60	50	55	275	0	106.937	3.63877	91.2015	141	137.885	3.46371	124.567	160.5	152.678	3.91569	137.015	160
0	0	30	5	1330	39	26	1	0	0	1	1	1	0	0	7	31.71	0	0	0	0	0	0	0	0	14450	93	48	50	60	60	50	50	270	0	105.814	3.78532	89.8447	155	129.625	3.54112	127.162	158	136.795	3.85913	135.044	158
0	0	30	5	1210	38	26	1	0	0	1	1	1	0	0	5	31.43	0	0	0	0	0	1	0	0	12950	91	49	55	60	60	60	50	285	0	95.5032	4.03161	78.3337	160	147.746	3.84011	132.581	160.5	152.076	4.04829	135.883	160
1	1	25	6	620	31	21	1	0	0	1	1	1	1	10	78	37	1	0	0	0	0	1	1	0	NA	NA	NA	NA	NA	NA	NA	NA	NA	NA	64.3018	3.81569	48.7934	135	89.5729	4.01609	77.3523	170	122.855	3.76344	110.245	157
1	1	25	6	750	33	23	1	0	0	1	1	1	1	1	80	37.29	1	1	0	0	0	1	1	0	NA	NA	NA	NA	NA	NA	NA	NA	NA	NA	57.5828	3.18133	43.0722	100	91.3494	3.80289	76.8268	142	110.385	3.79628	95.2002	140
0	1	27	4	1070	36	25	1	0	0	1	1	1	1	5	46	34.14	0	1	0	1	0	0	0	0	13800	86	48	40	5	40	15	35	135	1	49.7058	2.64754	39.1156	68	91.0391	4.05127	74.5863	120	86.6248	3.87518	71.1241	110
0	1	27	4	990	36	23	1	0	0	1	1	1	1	12	74	38.14	1	1	0	0	0	1	1	1	10600	84	48	25	40	45	25	45	180	1	73.0078	4.05885	56.7724	110	90.2876	3.89481	72.6418	110	67.5901	2.42731	56.3959	80
0	0	30	5	1460	NA	28	0	0	1	1	1	1	1	2	6	31.57	0	0	0	1	0	0	0	0	14300	91	48	55	40	55	45	55	250	0	84.3273	2.82376	73.0322	150	122.642	3.79609	106.82	157	152.791	4.06732	136.522	160
0	1	29	2	1390	40	30	1	0	0	1	1	0	0	0	7	30.29	0	0	0	0	0	0	0	0	11450	85	51	50	50	45	50	25	220	1	87.6321	3.6664	72.4954	112.5	147.737	3.82868	132.53	163	154.989	4.12584	138.486	160
0	1	29	2	1050	38	26	1	0	0	1	1	1	0	0	15	31.43	0	0	0	0	0	0	0	0	10550	84	48	45	60	35	45	30	215	1	85.5154	3.88491	69.9758	107.5	130.014	3.53835	117.209	158	146.156	3.8907	130.593	150
1	1	24	6	690	33	22	0	0	0	1	0	1	1	11	37	30.14	0	0	0	NA	NA	NA	1	1	NA	NA	NA	NA	NA	NA	NA	NA	NA	NA	NA	NA	NA	NA	NA	NA	NA	NA	NA	NA	NA	NA
0	0	28	6	665	33	23	0	0	0	1	1	0	0	0	80	40.29	1	0	0	0	0	0	0	0	12400	90	49	55	60	60	55	55	285	0	70.829	3.51138	56.7835	135	116.543	4.18392	100.156	156	128.381	3.41752	114.711	142
0	1	25	5	810	34	23	0	1	0	1	1	1	1	36	63	34.71	0	1	1	0	0	1	0	0	12500	91	47	0	20	30	10	15	75	1	71.9555	4.17155	54.295	145	100.654	3.86327	85.2013	150	68.9846	3.8886	52.8602	80
1	1	28	1	1350	37	27	0	0	0	1	1	1	0	0	64	37.29	1	0	0	0	0	0	0	0	12550	84	49.5	NA	NA	NA	NA	NA	NA	NA	67.5941	3.29872	53.849	130	164.912	4.38998	147.352	190	155.735	4.21491	139.153	162
0	0	29	0	975	36	25	0	0	0	0	1	1	1	2	41	34.86	0	0	0	1	0	0	0	0	10440	87	48	50	60	60	60	50	280	0	70.1397	3.31583	56.2851	100	132.998	4.1536	119.538	158	146.334	3.94404	130.558	160
0	0	30	6	1400	39	26	0	1	0	1	1	1	0	0	NA	NA	NA	0	0	NA	NA	NA	NA	NA	11500	87	47	60	60	60	60	60	300	0	76.6973	3.96795	60.5468	120	134.16	3.77691	118.907	149	NA	NA	NA	NA
0	0	26	2	750	31	22	0	0	0	1	0	1	1	10	137	45.86	1	0	0	0	0	1	0	0	10680	85	47	35	60	50	30	50	225	0	59.3355	3.44318	47.0936	117.5	112.988	3.90739	97.3588	160	118.21	4.23662	100.306	160
1	0	30	6	1380	42	25	0	0	0	1	0	1	0	0	2	31.14	0	0	0	0	0	0	0	0	NA	NA	NA	NA	NA	NA	NA	NA	NA	NA	73.9072	3.0756	60.5507	130	143.022	3.52166	128.935	161	159.346	4.24183	142.379	164
1	1	29	6	1200	38	26	1	0	0	1	1	1	0	0	8	31	0	0	0	0	0	0	0	0	NA	NA	NA	NA	NA	NA	NA	NA	NA	NA	84.8397	2.69011	74.0792	135	143.61	3.8993	127.578	150	154.794	4.12063	138.311	159
1	1	29	6	1400	38	27	1	0	0	1	1	1	0	0	8	31	0	0	0	1	0	0	0	0	NA	NA	NA	NA	NA	NA	NA	NA	NA	NA	83.3962	2.34111	74.0318	135	148.427	3.90376	132.779	153	154.73	4.11894	138.254	158.5
1	1	25	1	850	36	23	0	0	0	1	1	1	1	1	1	25.29	0	0	0	NA	NA	NA	0	0	NA	NA	NA	NA	NA	NA	NA	NA	NA	NA	NA	NA	NA	NA	NA	NA	NA	NA	NA	NA	NA	NA
1	1	25	3	855	34	24	0	0	0	0	1	1	1	3	3	25.86	0	0	0	NA	NA	NA	0	0	NA	NA	NA	NA	NA	NA	NA	NA	NA	NA	NA	NA	NA	NA	NA	NA	NA	NA	NA	NA	NA	NA
0	0	29	5	1360	39	27	0	1	0	1	1	1	0	0	30	34	0	0	0	0	0	0	0	0	13200	90.5	48	55	30	50	50	60	245	1	78.3128	3.38701	64.7648	110	109.394	3.87338	93.7926	160	144.384	3.5552	130.163	161
0	1	30	2	1150	37	27	1	0	0	1	1	1	0	0	5	31	0	0	0	1	0	0	0	0	10600	84.5	49	60	60	45	40	50	255	0	49.463	2.58913	40.241	70	124.742	4.00624	108.681	160	145.461	3.58173	131.135	160
1	1	30	2	770	NA	NA	1	0	0	1	1	0	0	0	0	30.29	0	0	0	NA	NA	NA	0	0	NA	NA	NA	NA	NA	NA	NA	NA	NA	NA	NA	NA	NA	NA	NA	NA	NA	NA	NA	NA	NA	NA
1	1	28	3	1000	35	25	0	1	0	1	1	1	1	1	43	34.57	0	0	0	0	0	0	0	0	NA	NA	NA	NA	NA	NA	NA	NA	NA	NA	74.8486	3.8591	58.9694	140	115.954	4.03384	99.4065	159.8	130.948	3.3936	117.374	152
1	0	27	4	770	NA	NA	0	0	0	1	1	0	0	0	0	27.57	0	0	0	NA	NA	NA	0	0	NA	NA	NA	NA	NA	NA	NA	NA	NA	NA	NA	NA	NA	NA	NA	NA	NA	NA	NA	NA	NA	NA
0	0	28	1	1150	37	26	1	0	0	1	1	1	0	0	54	35.86	0	0	0	0	0	0	0	0	13720	85	48	20	60	55	50	40	225	1	82.0693	3.35875	69.24	142.5	143.677	3.68682	128.93	157	138.533	3.60583	124.11	139
0	1	28	1	1430	39	28	1	0	0	1	1	1	1	1	54	35.86	0	0	0	0	0	0	0	0	13720	85	48	15	60	55	50	25	205	1	83.1958	3.37225	69.7068	142.5	142.533	3.80011	127.903	158	141.715	3.77247	126.625	145.5
1	1	25	4	660	31	22	1	1	0	1	1	1	1	13	13	27.43	0	1	0	NA	NA	NA	0	0	NA	NA	NA	NA	NA	NA	NA	NA	NA	NA	41.9458	2.56367	32.1129	90	85.0651	4.05077	68.5152	150	NA	NA	NA	NA
1	0	29	1	735	NA	NA	0	0	0	1	1	1	0	0	72	39.43	1	0	0	0	0	0	0	0	NA	NA	NA	NA	NA	NA	NA	NA	NA	NA	77.1958	3.7541	62.1055	115	115.459	3.9739	99.657	150	131.593	3.50304	117.581	150
1	0	28	5	1385	38	27	0	0	0	0	0	1	1	38	38	34.14	0	0	0	NA	NA	NA	0	0	NA	NA	NA	NA	NA	NA	NA	NA	NA	NA	68.6721	3.0192	56.5952	100.5	146.771	3.74505	131.97	162	143.155	3.60501	128.655	159.5
1	1	29	6	1340	NA	NA	0	0	0	1	0	1	1	1	15	32	0	0	0	1	0	0	0	0	NA	NA	NA	NA	NA	NA	NA	NA	NA	NA	65.3358	2.06049	57.0938	90	151.372	3.88428	135.835	161	151.576	3.88949	136.018	161.5
0	0	27	6	1100	36	26	0	0	1	1	0	1	1	1	79	39.14	1	0	0	0	0	0	0	0	9700	79	47	40	60	40	40	45	225	0	65.9546	3.39888	51.1444	132.5	140.381	3.75891	125.972	150	153.933	4.09772	137.542	158
0	0	30	4	1360	38	27	0	0	0	0	1	1	1	49	60	39.14	1	0	0	1	0	0	1	1	13900	92	50	60	45	50	25	50	230	1	81.926	2.94783	69.5448	115	70.1281	3.66439	54.8014	150	103.405	3.97338	87.6819	150
0	1	28	6	1370	40	28	0	0	1	1	1	1	1	1	14	30.86	0	0	0	1	0	0	0	0	11230	87.5	48	60	55	40	40	50	245	0	72.9758	2.90496	61.356	130	141.847	3.82371	126.743	147	158.818	4.22777	141.907	163
1	0	29	0	995	38	26	1	0	0	1	1	1	0	0	24	32.43	0	0	0	0	0	0	0	0	12000	82	49	NA	NA	NA	NA	NA	NA	NA	61.9838	4.03557	44.9617	140	108	3.83461	92.6615	160	148.791	3.92284	133.519	155
0	1	29	0	1280	38	26	1	0	0	1	1	1	0	0	18	31.57	0	0	0	0	0	0	0	0	12000	90	51	5	30	20	45	15	115	1	83.8626	3.34769	69.8722	130	141.864	3.82381	124.721	159	142.917	3.80448	127.699	147
0	1	29	0	1345	39	28	1	0	0	1	1	1	0	0	25	32.57	0	0	0	0	0	0	0	0	11700	89	50	5	30	20	45	15	115	1	76.8883	3.68617	62.1437	125	147.319	4.1053	132.198	159	151.621	4.03618	135.476	155
0	0	25	2	950	37	24	0	0	0	1	0	1	0	0	73	35.71	0	0	0	0	0	0	0	0	15000	91	51	60	60	50	60	50	280	0	70.5661	3.63568	56.0234	100	120.33	4.28079	103.148	170	139.57	3.92908	124.708	151
0	0	26	6	830	36	23	1	0	0	1	1	1	0	0	46	33.43	0	0	0	0	0	0	0	0	9550	83	46	50	40	30	30	45	195	1	80.8648	3.48193	66.9371	130	112.537	4.35929	95.2615	155	146.902	3.8544	132.433	156
0	0	26	6	975	36	25	1	0	0	1	1	1	1	16	56	34.86	0	1	1	0	0	0	0	0	11300	88	46	55	35	25	20	40	175	1	74.815	4.32756	57.5048	130	88.8991	4.06345	75.0587	120	81.002	3.12975	65.3642	90
1	0	26	4	830	33	24	1	0	0	1	0	1	1	1	14	28.57	0	0	0	NA	NA	NA	1	0	NA	NA	NA	NA	NA	NA	NA	NA	NA	NA	76.5467	4.02622	60.3854	120	126.358	4.1557	110.025	162	106.686	3.02267	94.5952	130.5
0	0	30	3	980	34	26	0	1	0	1	1	1	0	0	4	31	0	0	0	0	0	0	0	0	11160	86	51	50	40	60	30	50	230	0	72.5124	3.22808	57.1935	140	127.678	3.367	115.019	160	131.532	3.25845	118.76	154
0	0	29	4	1070	37	26	0	1	0	1	1	0	0	0	14	31.57	0	0	0	0	0	0	0	0	NA	NA	NA	60	60	45	40	50	255	0	90	3.9	74.4	150	146	3.9	130.4	160	NA	NA	NA	NA
0	0	25	4	870	32	23	0	0	0	1	1	1	1	2	73	36	1	0	0	0	0	0	0	0	11620	88	47	45	50	60	50	50	255	0	77.3573	4.00015	61.7643	125	80.5418	4.32956	63.2236	160	98.8379	4.26363	83.5193	140
1	0	30	2	1300	40	25	0	0	0	1	0	0	0	0	NA	NA	NA	NA	NA	NA	NA	NA	NA	NA	NA	NA	NA	NA	NA	NA	NA	NA	NA	NA	NA	NA	NA	NA	NA	NA	NA	NA	NA	NA	NA	NA
0	0	30	0	1095	39	27	0	1	0	1	1	1	0	0	35	35	0	1	0	0	0	0	0	0	NA	82	NA	50	50	50	50	50	250	0	86.8842	3.74054	70.9665	140	152.36	4.25207	135.352	164	136.757	3.7573	121.728	150
1	1	27	2	1170	38	25	0	0	0	1	0	1	1	1	48	34.14	0	0	0	0	0	1	0	0	NA	NA	NA	NA	NA	NA	NA	NA	NA	NA	75.7212	3.94437	59.9438	180	124.37	3.93981	107.895	160	148.602	3.95581	132.779	155
1	0	28	5	1050	37	26	0	0	1	1	1	1	1	1	39	34.29	0	0	0	0	0	0	0	0	NA	NA	NA	NA	NA	NA	NA	NA	NA	NA	81.0079	3.97241	65.1183	110	112.713	3.77429	95.1898	160	143.651	3.64844	128.906	153
0	1	29	1	860	35	25	0	0	0	1	1	1	0	0	48	36	1	0	0	0	0	0	0	0	9500	81.5	47	40	45	45	35	45	210	0	68.3077	3.65396	53.6918	110	118.469	4.44154	102.283	160	150.713	4.012	134.665	156
0	0	29	0	620	30	22	0	0	0	1	1	0	0	0	68	38.71	1	0	0	0	0	0	0	0	9200	86	47	60	60	50	60	55	285	0	79.1839	4.1444	62.436	135	119.576	4.24587	101.847	160	143.989	3.94329	128.657	152
0	1	30	3	1235	39	28	0	0	0	0	1	1	1	1	30	34.71	0	0	0	0	0	0	0	0	12280	92	51	55	60	60	45	40	260	0	80.2665	3.14808	67.6742	155	135.105	3.50133	121.1	158	137.002	3.55047	122.8	160
0	0	28	4	1170	39	26	0	0	0	1	0	0	0	0	42	34.57	0	0	0	0	0	0	0	0	11025	85	48	45	50	45	45	55	240	0	96.1875	3.91273	80.3907	80	150.641	4.05959	134.6	156	150.031	3.99385	134.055	158
1	0	26	6	710	NA	NA	0	1	0	1	1	1	1	31	99	41	1	1	1	0	0	0	0	0	NA	NA	NA	NA	NA	NA	NA	NA	NA	NA	72.8202	3.75644	57.7894	135	87.3884	4.22904	70.2178	120	88.0454	3.58285	73.0256	110
0	1	27	6	980	36	25	1	0	0	1	0	1	1	23	75	38.57	1	1	1	0	0	1	0	0	11300	97	48	40	50	40	40	50	220	0	64.2154	3.26325	51.1624	110	96.1817	4.12869	78.3005	120	69.3107	3.14219	56.4783	80
0	1	27	6	960	34	25	1	0	0	1	0	1	0	0	59	36.29	1	0	0	0	0	0	0	0	11100	88	48	50	50	50	60	30	240	1	66.1074	3.26619	53.0427	142	116.446	4.29174	103.169	160	149.231	3.82934	133.914	159.5
0	1	27	4	945	37	24	0	0	0	0	1	1	1	24	56	35.57	0	1	0	0	0	0	0	0	10500	76	46	15	60	55	45	45	220	1	61.1133	4.06256	44.8631	120	91.3777	4.07585	74.6342	120	101.732	3.90036	86.541	140
0	0	29	2	1240	38	27	0	1	0	1	1	1	0	0	33	34	0	0	0	0	0	0	0	0	10900	80	48	40	50	55	45	50	240	0	92.9976	4.02864	76.8831	160	153.153	4.08819	137.222	157	149.061	3.82498	133.761	158
1	1	24	6	830	NA	NA	0	0	1	1	0	1	1	8	8	26	0	1	0	NA	NA	NA	0	0	NA	NA	NA	NA	NA	NA	NA	NA	NA	NA	NA	NA	NA	NA	NA	NA	NA	NA	NA	NA	NA	NA
0	1	28	0	770	35	23	0	1	0	1	1	1	1	9	73	38.43	1	0	0	0	0	0	0	0	13550	95	46	50	45	50	60	50	255	0	37.1978	1.58466	30.8592	80	88.6948	4.1301	71.8558	140	112.01	3.83826	98.16	140
1	1	27	5	1255	37	25	0	0	0	0	0	1	1	5	47	34.43	0	1	0	0	0	1	0	0	NA	NA	NA	NA	NA	NA	NA	NA	NA	NA	69.2576	3.78104	54.1335	115	105.469	3.6556	91.7347	135	138.7	4.28755	121.55	161
1	1	25	4	930	36	24	0	0	NA	0	0	1	1	52	52	33	0	1	0	NA	NA	NA	0	0	NA	NA	NA	NA	NA	NA	NA	NA	NA	NA	54.5697	3.45363	41.619	108.5	66.6345	4.04727	51.2799	110	100.748	4.26831	82.5828	130
0	1	27	2	640	31	23	0	1	0	1	1	1	1	49	NA	NA	NA	0	0	NA	NA	NA	0	0	9200	78	47	20	40	40	35	10	145	1	70.0475	3.54758	55.8572	120	95.627	3.91935	80.0884	120	103.816	4.48413	85.8711	140
1	0	29	6	765	33	24	0	1	0	1	1	1	0	0	12	31.57	0	0	0	0	0	0	0	0	NA	NA	NA	NA	NA	NA	NA	NA	NA	NA	78.5123	4.05842	62.0957	120	125.218	4.02446	110.908	152	136.778	4.22812	119.865	160
0	1	27	5	710	32	22	0	1	0	1	1	1	1	10	63	36.71	1	1	1	0	0	0	0	0	10100	86	47	20	50	50	55	45	220	1	66.587	3.3017	53.2728	125	73.3321	3.50101	59.7822	100	72.3682	2.69017	61.8852	100
1	1	24	4	650	NA	NA	0	0	1	0	0	1	1	1	1	24.71	0	0	0	NA	NA	NA	0	0	NA	NA	NA	NA	NA	NA	NA	NA	NA	NA	NA	NA	NA	NA	NA	NA	NA	NA	NA	NA	NA	NA
0	1	28	2	1150	37	25	0	0	0	1	0	1	0	0	38	33.71	0	0	0	0	0	0	0	0	10100	79.5	50	55	50	60	50	60	275	0	80.4215	3.72923	65.5046	150	125.265	3.99701	109.593	160	141.387	4.19843	124.77	160
0	0	27	5	835	33	24	0	1	0	0	1	1	1	16	116	44.29	1	1	1	0	0	0	0	0	13000	85	49	45	50	50	50	40	235	0	56.6294	2.84105	45.4549	80	62.6377	3.07661	50.462	70	71.4888	2.81937	60.6047	100
1	0	26	6	905	34	24	1	0	0	1	0	1	1	12	10	28.29	0	0	0	1	1	NA	0	0	NA	NA	NA	NA	NA	NA	NA	NA	NA	NA	86.5277	4.09738	69.7997	150	113.382	4.23352	95.9179	160	NA	NA	NA	NA
0	1	30	4	1410	37	27	0	0	0	1	0	1	1	1	31	35	0	0	0	0	0	0	0	0	13400	91	49	30	55	55	60	50	250	0	92.5489	3.00757	77.9265	142.5	132.292	4.08777	116.874	158	132.455	4.09449	116.077	153
0	0	26	5	975	35	25	0	0	0	1	0	1	0	0	59	35.14	0	0	0	0	0	0	0	0	10320	81.5	46	55	60	60	55	45	275	0	80.2068	4.13602	63.6627	170	104.823	4.51902	86.7471	230	119.891	4.17792	104.671	180
1	1	27	4	770	NA	NA	0	1	0	1	1	1	1	51	345	76.86	1	0	0	1	0	0	1	1	NA	NA	NA	NA	NA	NA	NA	NA	NA	NA	81.2683	4.06615	57.1654	130	70.3781	3.39539	56.7965	160	119.089	4.43476	103.071	160
1	0	26	6	660	NA	NA	0	1	0	1	1	1	1	10	10	28.29	0	0	0	NA	NA	NA	0	0	NA	NA	NA	NA	NA	NA	NA	NA	NA	NA	68.8584	3.71101	54.0144	95	46.7202	2.58019	36.3994	100	NA	NA	NA	NA
1	1	30	2	1220	37	25	0	0	0	1	1	1	1	3	11	31.86	0	0	0	0	0	0	0	0	NA	NA	NA	NA	NA	NA	NA	NA	NA	NA	51.1013	1.10791	46.6697	87.5	127.003	3.70572	112.18	160	137.636	4.25464	120.617	159
1	1	28	3	1200	34	26	0	0	0	1	1	1	1	34	36	33.57	0	0	0	NA	NA	NA	1	1	NA	NA	NA	NA	NA	NA	NA	NA	NA	NA	65.1894	2.66412	54.5329	140	138.146	4.2704	121.064	160	62.3336	3.69424	47.5567	140
1	1	25	6	490	NA	NA	0	1	0	1	1	1	1	38	38	31.29	0	0	0	NA	NA	NA	0	0	NA	NA	NA	NA	NA	NA	NA	NA	NA	NA	45.554	2.86632	31.7377	133	94.6156	4.14431	82.2383	160	34.1484	1.68886	27.393	109
1	1	29	1	1235	39	26	0	0	0	1	0	1	0	0	30	33.43	0	1	0	0	0	0	0	0	NA	NA	NA	NA	NA	NA	NA	NA	NA	NA	73.9872	2.64591	63.4036	115	124.602	3.76832	109.195	144	70.6638	1.73037	63.9532	80
1	0	26	6	1200	38	25	0	0	1	1	1	1	1	1	0	26.86	0	0	0	NA	NA	NA	0	0	NA	NA	NA	NA	NA	NA	NA	NA	NA	NA	NA	NA	NA	NA	NA	NA	NA	NA	NA	NA	NA	NA
0	1	25	4	885	35	25	0	0	0	1	0	1	1	24	108	41	1	1	1	0	0	1	0	0	11300	88	50	55	50	60	55	45	265	0	44.5596	2.68547	34.2009	95	91.9286	4.44881	73.7404	160	96.6686	4.0361	80.5241	160
1	0	27	0	825	39	24	0	1	0	1	1	1	0	0	79	38.29	1	0	0	0	0	0	0	0	NA	NA	NA	NA	NA	NA	NA	NA	NA	NA	68.1325	3.4911	54.1681	110	115.121	4.10615	100.887	150	118.151	3.65232	103.542	137
1	0	25	3	795	NA	NA	0	0	1	1	1	0	0	0	0	25.43	0	0	0	NA	NA	NA	0	0	NA	NA	NA	NA	NA	NA	NA	NA	NA	NA	NA	NA	NA	NA	NA	NA	NA	NA	NA	NA	NA	NA
1	0	30	5	875	34	25	0	1	0	1	1	0	0	0	48	37.57	1	0	0	0	0	0	0	0	NA	NA	NA	NA	NA	NA	NA	NA	NA	NA	72.0383	3.98486	56.0947	120	130.19	4.13967	114.092	160	130.944	4.04777	114.753	152
0	0	29	2	1150	38	27	0	0	0	1	1	1	1	6	65	38.57	1	0	0	0	0	0	0	0	14200	91	49	60	60	60	60	60	300	0	71.9656	3.14391	59.39	120	103.408	3.96694	87.5402	160	124.115	4.04194	108.768	154
0	1	30	6	1220	38	26	1	0	0	1	1	1	0	0	7	31.86	0	0	0	0	0	0	0	0	10790	85	44	35	35	45	50	50	215	1	99.1743	3.24328	85.1228	150	134.654	3.81181	120.021	164	133.412	3.30687	120.185	163
1	1	27	2	975	NA	NA	0	0	0	1	1	1	1	19	83	39.14	1	1	0	0	0	0	0	0	NA	NA	NA	NA	NA	NA	NA	NA	NA	NA	50.9015	2.46952	41.0234	90	103.477	4.11876	86.0862	160	83.5999	3.20482	69.4897	145
1	1	27	3	1120	39	25	0	0	0	1	0	1	1	9	74	38	1	0	0	0	0	0	0	0	NA	NA	NA	NA	NA	NA	NA	NA	NA	NA	67.2245	3.74047	52.2215	110	106.099	4.00072	90.1735	150	124.134	3.96009	108.882	160
0	1	28	1	1160	39	25	0	0	0	1	0	1	1	22	85	40.29	1	1	0	0	0	0	1	0	14300	88	46	55	50	50	50	55	260	0	54.0432	3.0647	41.7843	90	92.0464	3.47486	76.5603	143.5	105.084	4.04298	88.9124	150
1	0	29	6	1350	38	27	0	0	1	1	1	1	1	2	10	31.29	0	0	0	0	0	0	0	0	NA	NA	NA	NA	NA	NA	NA	NA	NA	NA	85.961	2.74144	71.0169	145	133.987	2.72565	117.42	157.5	131.96	2.93951	120.202	159
0	1	28	3	690	31	23	0	1	0	1	1	0	0	0	36	33.57	0	0	0	NA	NA	0	0	0	9900	83	46	25	40	45	35	40	185	1	78.2025	3.38657	62.3008	120	122.936	4.13265	105.24	160	134.308	4.15178	117.701	156
0	0	30	4	1425	39	28	0	0	0	0	0	1	1	2	40	36.29	1	0	0	0	0	0	0	0	10000	79	48	30	40	50	45	35	200	0	87.3471	3.32861	74.0326	165	133.617	3.14792	119.245	170.75	132.242	2.98667	119.13	162
0	1	28	5	1040	38	26	1	0	0	1	0	1	0	0	41	34.57	0	0	0	0	0	0	0	0	14520	92	NA	55	40	50	40	50	235	0	83.0533	3.42842	69.3396	130	128.311	3.79591	114.012	157	135.881	4.20039	119.079	158
0	0	28	5	1070	37	26	1	0	0	1	0	1	0	0	54	36.43	1	1	0	0	0	0	0	0	13440	90	NA	55	45	50	40	50	240	0	84.3071	3.52808	70.1948	140	87.1842	3.0428	73.0287	140	136.955	4.22592	121.064	159
1	0	30	3	1110	36	26	0	1	0	1	1	0	0	0	27	34.29	0	0	0	0	0	0	0	0	NA	NA	NA	NA	NA	NA	NA	NA	NA	NA	88.6758	3.67483	73.9765	130	124.807	3.90591	113.686	157	131.104	4.05273	114.893	153
1	0	24	5	750	NA	NA	0	0	1	1	0	1	0	0	0	24.71	0	0	0	NA	NA	NA	0	0	NA	NA	NA	NA	NA	NA	NA	NA	NA	NA	NA	NA	NA	NA	NA	NA	NA	NA	NA	NA	NA	NA
1	1	25	5	750	33	22	0	0	0	1	0	1	1	3	16	28	0	1	0	NA	NA	NA	1	1	NA	NA	NA	NA	NA	NA	NA	NA	NA	NA	74.4681	2.94305	62.2733	125	80.3932	3.45001	65.0403	110	19.2431	2.39241	19.2431	89
0	0	28	5	810	35	23	0	0	0	1	1	1	1	6	59	37.14	1	0	0	0	0	0	0	0	10200	90	47	40	45	60	50	50	245	0	51.3575	2.83544	40.0157	130	108.739	4.03851	91.5213	160	95.9612	4.26379	78.4621	160
1	1	24	6	745	33	22	0	0	0	0	0	1	1	49	79	36.14	1	1	0	NA	NA	0	0	0	NA	NA	NA	NA	NA	NA	NA	NA	NA	NA	NA	NA	NA	NA	NA	NA	NA	NA	NA	NA	NA	NA
0	1	29	6	1280	39	27	0	1	0	1	1	1	0	0	20	32.71	0	0	0	0	0	0	0	0	11420	88	49	50	55	50	10	40	205	1	83.1021	3.8055	67.7854	120	136.375	4.21273	119.884	158.5	130.678	4.03957	114.52	151
1	1	28	5	1200	36	26	1	1	0	1	1	1	0	0	11	30.29	0	0	0	0	0	0	0	0	NA	NA	NA	NA	NA	NA	NA	NA	NA	NA	91.03	3.24464	80.2377	150	132.267	4.17374	115.912	157	132.297	4.0896	115.938	153
1	1	28	5	765	33	25	1	1	0	1	1	0	0	0	44	35	0	0	0	0	0	0	0	0	NA	NA	NA	NA	NA	NA	NA	NA	NA	NA	76.7461	3.77771	61.6352	130	116.197	3.81286	98.5224	145.5	132.106	4.08372	115.772	154
1	0	27	3	845	33	22	0	0	1	1	1	0	1	37	142	47.71	1	0	0	0	0	0	0	0	8560	79	46	NA	NA	NA	NA	NA	NA	NA	74.087	3.72923	59.1701	170	101.889	4.48699	83.9748	200	110.575	4.12345	94.5096	170
1	1	29	0	1180	38	25	1	0	0	0	1	1	1	2	54	36.71	1	1	0	0	0	0	0	0	NA	NA	NA	NA	NA	NA	NA	NA	NA	NA	56.4691	2.54429	46.676	85	96.7714	3.56986	83.186	130	139.755	4.17757	123.331	157
1	1	29	0	1340	38	27	1	0	0	0	1	1	1	34	40	34.71	0	0	0	1	0	NA	1	0	NA	NA	NA	NA	NA	NA	NA	NA	NA	NA	66.6024	3.12345	53.82	122.5	111.516	3.96509	95.6966	160	125.587	3.88218	110.058	145
1	0	26	6	640	NA	NA	0	1	0	1	1	1	1	2	2	27.14	0	0	0	NA	NA	NA	0	0	NA	NA	NA	NA	NA	NA	NA	NA	NA	NA	NA	NA	NA	NA	NA	NA	NA	NA	NA	NA	NA	NA
1	1	29	5	1450	40	29	0	0	1	1	1	1	1	1	66	39.14	1	0	0	0	0	0	1	0	NA	NA	NA	NA	NA	NA	NA	NA	NA	NA	89.4209	3.51947	75.343	155	136.731	4.22668	119.824	158	137.338	4.21768	120.768	158
0	0	30	0	1210	40	30	0	1	0	1	1	1	0	0	18	32.57	0	0	0	0	0	0	0	0	8310	77.5	46	60	40	50	40	50	240	0	72.0174	2.18673	63.2705	120	139.216	4.3035	122.002	161	136.628	4.22347	119.734	158
0	1	27	0	520	31	21	0	0	0	1	1	1	1	6	82	38.71	1	0	0	0	0	0	0	0	11400	90	49	35	60	45	30	45	215	0	68.2798	4.04539	52.0982	110	85.597	3.63035	71.215	130	112.366	3.99066	95.4414	150
1	0	28	1	720	NA	NA	0	0	0	1	1	1	0	0	66	37.57	1	0	0	0	0	0	0	0	NA	NA	NA	NA	NA	NA	NA	NA	NA	NA	84.0829	3.82798	68.771	160	118.63	4.45088	102.06	160	129.085	4.45355	113.761	160
0	0	26	2	915	34	23	0	0	1	1	0	0	0	0	56	34.29	0	0	0	0	0	0	0	0	14000	90	51	40	60	60	55	35	250	0	85.3331	4.50258	67.3228	130	123.275	4.4956	105.338	160	138.146	4.2704	121.064	160
0	1	29	0	1010	38	27	0	0	0	1	0	0	0	0	17	31.43	0	0	0	1	0	0	0	0	10500	81	50	30	45	55	40	40	210	0	107.797	4.10589	90.642	160	136.901	4.23193	119.973	160	136.955	4.23359	120.02	159
0	0	26	2	550	31	21	0	1	0	1	1	1	1	14	78	37.43	1	0	0	0	0	0	0	0	NA	NA	NA	60	55	60	60	60	295	0	114	4	98	150	105	3.1	92.6	128	NA	NA	NA	NA
0	0	26	2	900	34	25	0	0	1	1	1	1	0	0	29	30.43	0	0	0	0	0	0	0	0	9600	80.5	47	45	45	50	50	30	220	1	66.7654	3.62659	52.5705	130	131.19	4.39241	116.382	160	138.515	4.28182	121.388	161
0	1	30	6	1415	41	29	0	0	0	1	1	0	0	0	9	32.14	0	0	0	0	0	0	0	0	9450	81	50	50	60	60	60	55	285	0	78.1442	2.57424	67.4075	110	138.146	4.2704	121.064	160	136.778	4.15948	120.609	170
0	1	28	0	1120	37	25	0	0	0	1	0	0	0	0	40	33.71	0	0	0	0	0	0	0	0	13620	91	49	15	60	50	30	50	205	1	90.3744	3.5191	76.298	145	133.076	4.11369	116.621	154	133.345	4.12201	116.857	154
1	1	24	5	580	NA	NA	0	0	0	1	0	1	1	7	7	25.71	0	1	0	NA	NA	NA	0	0	NA	NA	NA	NA	NA	NA	NA	NA	NA	NA	NA	NA	NA	NA	NA	NA	NA	NA	NA	NA	NA	NA
0	1	26	1	780	34	22	0	0	0	1	0	0	0	0	74	36.71	1	0	0	0	0	0	0	0	12900	89	51	50	40	45	60	25	220	1	74.275	3.58192	59.9473	140	117.029	4.38397	99.0722	160	119.79	3.51956	105.712	132
1	0	30	6	1460	40	28	1	0	1	1	0	1	0	0	34	35.71	0	0	0	0	0	0	0	0	NA	NA	NA	NA	NA	NA	NA	NA	NA	NA	78.1873	2.36182	68.74	153.5	132.267	4.08868	115.912	153	134.367	4.15358	117.752	156
0	0	29	5	1120	37	25	0	1	0	1	1	0	1	15	79	41	1	1	1	1	0	1	0	0	10100	80	46	55	30	60	50	55	250	1	41.765	1.9331	34.0763	72.5	87.4248	3.8361	72.0804	170	82.6421	2.60546	66.6619	150
1	1	23	5	650	NA	22	0	0	1	1	0	1	1	1	1	23.86	0	0	0	NA	NA	NA	0	0	NA	NA	NA	NA	NA	NA	NA	NA	NA	NA	NA	NA	NA	NA	NA	NA	NA	NA	NA	NA	NA	NA
0	0	29	1	1350	36	26	0	0	0	1	0	0	0	0	29	33.29	0	0	0	0	0	0	0	0	12900	88	52	60	50	50	30	50	240	0	105.844	3.40094	91.6801	140	134.524	4.15844	117.89	156	133.831	4.13704	117.283	155
1	1	26	2	880	36	24	0	0	1	1	1	1	1	4	65	35.57	0	0	0	NA	NA	0	0	0	NA	NA	NA	NA	NA	NA	NA	NA	NA	NA	73.1335	3.85932	57.6962	177.5	108.993	4.04675	93.0068	180	120.681	4.2057	104.402	160
1	1	30	6	1460	40	29	0	0	0	1	1	0	0	0	53	38.43	1	0	0	0	0	0	0	0	NA	NA	NA	NA	NA	NA	NA	NA	NA	NA	84.4471	3.34133	69.5826	160	132.832	4.10615	116.408	154	142.332	4.39981	124.733	165
1	1	27	0	620	32	22	0	0	0	1	0	1	0	0	0	27	0	0	0	NA	NA	NA	0	0	NA	NA	NA	NA	NA	NA	NA	NA	NA	NA	NA	NA	NA	NA	NA	NA	NA	NA	NA	NA	NA	NA
0	0	28	0	970	36	23	0	0	0	1	0	1	1	4	59	36.43	1	0	0	0	0	0	0	0	10180	84	44	40	50	50	45	55	240	0	81.4671	4.03792	65.3154	155	130.878	4.25978	116.643	160	145.053	4.48392	127.117	168
0	1	30	4	1310	38	28	0	0	0	0	1	1	0	0	18	33.14	0	0	0	0	0	0	0	0	11000	90	49	10	50	50	60	40	210	1	86.0253	3.23721	73.0764	160	140.593	4.34605	123.209	163	139.541	4.31354	122.287	162
1	1	26	0	970	NA	NA	1	0	0	1	0	1	1	16	128	44.29	1	1	1	0	0	1	0	0	NA	NA	NA	NA	NA	NA	NA	NA	NA	NA	63.7068	3.06312	51.4543	120	56.6701	2.91221	49.1844	80	97.8018	4.49868	80.5296	140
1	1	26	0	870	NA	NA	1	0	0	1	0	1	1	14	65	35.29	0	1	1	0	0	1	0	0	NA	NA	NA	NA	NA	NA	NA	NA	NA	NA	58.2835	3.25195	45.2377	85	48.5787	2.69989	37.7791	60	93.7647	4.36399	76.6724	140
0	1	28	1	1085	35	26	1	0	0	0	0	1	1	1	46	34.71	0	1	0	0	0	0	0	0	12200	88.5	50	35	60	50	40	50	235	0	89.833	4.12341	73.1068	160	75.0706	3.3717	60.2194	100	136.842	4.19058	119.922	159
0	0	28	1	1100	36	24	1	0	0	0	0	1	0	0	48	35	0	0	0	0	0	0	0	0	12800	88.5	49	50	55	50	45	50	250	0	80.4104	3.26359	66.8657	150	138.807	4.29083	121.643	161	140.591	4.34598	123.207	163
0	0	26	6	870	35	24	0	0	0	1	1	1	0	0	52	34.29	0	1	0	0	0	0	0	0	11300	82	50	55	45	60	40	40	240	0	76.0281	3.97213	60.1243	130	122.321	4.1356	106.718	140	92.2348	2.35071	82.8319	130
0	0	30	6	1460	41	28	1	0	0	1	0	0	0	0	9	32.14	0	0	0	0	0	0	0	0	12000	84	49	50	60	60	50	50	270	0	80.067	2.6985	69.273	155	137.199	4.24115	120.235	159	134.67	4.29644	118.018	161
1	1	28	4	1225	37	20	0	0	0	1	1	1	0	0	45	35	0	0	0	0	0	0	0	0	NA	NA	NA	NA	NA	NA	NA	NA	NA	NA	84.3953	3.37742	70.8856	135	135.97	4.20315	119.157	157	132.559	4.28755	115.267	162
0	1	27	0	1045	37	26	0	0	0	1	0	1	0	0	42	33	0	0	0	0	0	0	0	0	10400	86	48	10	40	50	40	50	190	1	72.465	3.8886	56.9106	100	119.033	4.4772	104.787	160	112.768	3.31324	99.5152	124
1	1	29	5	980	37	25	0	1	0	0	1	1	1	1	42	35.71	0	0	0	0	0	0	0	0	NA	NA	NA	NA	NA	NA	NA	NA	NA	NA	NA	NA	NA	NA	NA	NA	NA	NA	NA	NA	NA	NA
1	1	25	6	985	36	23	0	0	0	0	0	1	1	7	7	26.86	0	0	0	NA	NA	NA	0	0	NA	NA	NA	NA	NA	NA	NA	NA	NA	NA	45.0977	3.43877	32.0182	95	41.2378	3.16555	28.5756	90	NA	NA	NA	NA
0	0	28	2	1325	40	26	0	0	1	1	1	1	1	4	42	34.29	0	0	0	1	0	0	0	0	12500	87	49	50	55	50	60	50	265	0	98.257	3.78522	83.0034	155	138.724	4.28827	121.571	162	137.663	4.25547	120.641	159
1	0	24	3	570	29	20	0	0	0	0	0	1	1	53	81	36	1	1	1	1	1	1	1	1	NA	NA	NA	NA	NA	NA	NA	NA	NA	NA	NA	NA	NA	NA	NA	NA	NA	NA	NA	NA	NA	NA
0	1	29	5	1000	35	26	0	1	0	1	1	0	0	0	41	35.57	0	0	0	0	0	0	0	0	8255	NA	NA	40	50	50	50	50	240	0	91.7734	3.27492	78.6737	124	135.437	4.18667	118.69	157	137.004	4.23511	120.063	159
1	1	26	4	765	31	23	0	1	0	1	1	1	1	39	109	42.14	1	1	0	0	0	0	0	0	NA	NA	NA	NA	NA	NA	NA	NA	NA	NA	50.9768	2.81318	40.531	100	76.9687	4.06236	60.7192	110	84.2895	4.04237	66.8863	160
1	0	27	5	1080	35	25	0	0	1	1	0	1	0	0	53	35.29	0	0	0	0	0	0	0	0	NA	NA	NA	NA	NA	NA	NA	NA	NA	NA	93.2043	4.1206	75.1364	160	132.424	3.95146	116.246	160	132.376	3.66964	115.355	170
0	1	27	1	1110	36	25	0	0	1	1	0	1	1	2	66	36.57	1	0	0	0	0	0	0	0	10000	86	46	30	35	30	20	35	150	1	75.0001	3.90681	59.3729	120	101.493	3.9192	85.6479	150	129.121	3.85388	113.705	153
